# Supplementary material for: Distinct molecular pathways mediate Mycn and Myc-regulated miR-17-92 microRNA action in Feingold syndrome mouse models
Source: Nat Commun. 2018 Apr 10;9:1352. doi: 10.1038/s41467-018-03788-7 (PMC5893605; doi:10.1038/s41467-018-03788-7)
Supplement: Supplementary file 4 — Supplementary Data 1 [file 41467_2018_3788_MOESM4_ESM.xlsx]

## Sheet: Master_Table
Gene_ID	Mycn_CTRL_FPKM1	Mycn_CTRL_FPKM2	Mycn_CTRL_FPKM3	Mycn_cKO_FPKM1	Mycn_cKO_FPKM2	Mycn_cKO_FPKM3	Mir17_CTRL_FPKM1	Mir17_CTRL_FPKM2	Mir17_CTRL_FPKM3	Mir17_cKO_FPKM1	Mir17_cKO_FPKM2	Mir17_cKO_FPKM3	Mir17_Fold_Change	Mycn_Fold_Change	Mir17_FDR-corrected p value	Mycn_FDR-corrected p value
Ccl12	0.661883	0	0	0.143698	0	0.0752413	0	0	0	0.565022	0.421795	0.125545	75.6472	0.495268	1	1
Lrrc10b	0.0258793	0.0154417	0.0416665	0.0632083	0.0913731	0	0	0	0	0	0.0848158	0.066268	53.2531	1.70862	1	1
Bmp15	0.0338897	0.030332	0.0272818	0.0579412	0.0170937	0.00866814	0	0	0	0.0371775	0.0138836	0.04339	45.7883	0.948037	1	1
AI606473	0.0370933	0	0	0.0483187	0	0	0	0	0	0.0271287	0.0709147	0.0105537	38.3236	1.14606	1	1
Mir7059	0	0	0	0	0	0	0	0	0	0	0	0	38.3236	4.73606	1	1
Ftcd	0	0	0	0.028334	0	0	0	0	0	0	0.0316832	0.0495092	38.3236	12.2082	1	1
Gm11538	0	0	0	0	0	0.0569759	0	0	0	0.0763684	0.0228144	0.0356505	38.3236	15.9442	1	1
Selenbp2	0.43906	0.456036	0.52363	1.17564	0.697182	0.640528	0.86845	0.593345	0.822806	1.02581	0.846053	0.770341	34.5912	0.376198	1	1
Gzmb	0	0	0	0.0977655	0	0	0	0	0	0.153703	0.0327966	0	34.5912	19.6803	1	0.888243
Tmem179	0	0.0133315	0	0	0	0	0	0	0	0.0735324	0	0.0286061	34.5912	0.188534	1	1
Ms4a2	0	0.0130001	0.0203624	0.0106428	0	0.0334382	0	0	0	0.0239026	0	0.0650937	34.5912	1.14606	1	1
Gpr15	0	0	0	0	0	0.0228586	0	0	0	0.0735378	0	0.0381409	30.8589	4.73606	1	1
Six3	0.00696727	0.00415723	0	0	0	0	0	0	0	0	0.0285428	0.0178408	30.8589	0.188534	1	1
1600010M07Rik	0.0591586	0	0	0.173389	0	0	0	0	0	0.129846	0.193884	0.10099	30.8589	2.30166	1	1
Uts2b	0	0	0	0.037642	0.0777355	0.0788387	0	0	0	0.042277	0.126275	0.0657737	27.1265	19.6803	1	0.888243
Themis3	0	0	0	0.0445754	0	0	0	0	0	0.016685	0	0.0259629	27.1265	12.2082	1	1
Slc6a11	0.00627036	0.0149656	0.0134607	0	0.00632543	0	0	0	0	0.0206357	0.0205502	0	27.1265	0.210301	1	1
Spns3	0	0.0179131	0	0.0146649	0	0	0	0	0	0.0164677	0.0122988	0.0640617	27.1265	0.892909	1	1
Prg4	0.0288576	0.0344375	0.0154872	0.0232278	0	0	0	0	0	0.00652033	0	0.0246315	27.1265	0.786193	1	1
Ifi44l	0	0.0265157	0	0.0217077	0	0	0	0	0	0	0.0910262	0.0379308	27.1265	0.881763	1	1
1700111N16Rik	0	0	0	0.0255563	0	0	0	0	0	0.0574006	0.0428657	0	27.1265	0.881763	1	1
AA387883	0.0164382	0.0196167	0	0.0481789	0.0331652	0	0	0	0	0.0721361	0.0134685	0	27.1265	2.04829	1	1
Uox	0	0	0	0.0144498	0	0	0	0	0	0	0.0605919	0.0252488	27.1265	4.73606	1	1
Slc7a9	0	0.0386273	0	0.0632483	0.0489803	0.0616352	0	0	0	0.0165256	0.0663048	0	23.3942	5.15903	1	0.439602
4930564D02Rik	0	0	0	0	0	0	0	0	0	0	0	0	23.3942	4.73606	1	1
Zfp541	0.011115	0.0530568	0.0119303	0.010859	0	0	0	0	0	0.0182895	0	0.00474362	23.3942	0.160917	1	0.327146
Fam159b	0.0658121	0.0261792	0.0470931	0.0214321	0	0	0	0	0	0.0481361	0.0359483	0.0374494	23.3942	0.176557	1	1
2010310C07Rik	0.0379255	0	0	0	0	0	0	0	0	0	0.0932217	0	23.3942	0.188534	1	1
Skap1	0	0.0474387	0.0142213	0	0.0133658	0.0406705	0	0	0	0.0290728	0.0299936	0	23.3942	0.875273	1	1
Mir6915	0	0	0	0	0	0	0	0	0	0	0	0	23.3942	0.892909	1	1
Mir1938	0	0	0	0	0	0	0	0	0	0	60.5834	0	23.3942	1	1	1
Lcn5	0	0	0	0	0	0	0	0	0	0.0539649	0.0402929	0.116519	23.3942	1	1	1
Mir7673	0	0	0	0	0	0	0	0	0	0	0	0	23.3942	1.53748	1	1
Mir7655	0	0	0	0	0	0	0	0	0	0	0	0	23.3942	3.71041	1	1
Col10a1	0.00827823	0	0	0.0404379	0	0	0	0	0	0.0181626	0.0271308	0	23.3942	3.71041	1	1
Neurog1	0	0	0	0	0.0334836	0.0169794	0	0	0	0	0.0679891	0.0141656	23.3942	12.2082	0.678337	1
4930599N23Rik	0	0	0	0	0.036269	0	0	0	0	0.0394495	0	0.0920639	19.6618	2.30166	1	1
Prl2c5	0.0662454	1.40322	0	0.0485399	0.0501204	0	0	0.0662233	0.0180257	0.0545213	0.0949857	0.127224	19.6618	0.25999	1	1
1700019B03Rik	0	0	0.0369445	0.0504405	0.034722	0	0	0	0	0.0377614	0	0.029379	19.6618	1.90074	1	1
Pnmt	0	0.0424011	0	0.0694252	0.107529	0	0	0	0	0.0389859	0.0291119	0.0606549	19.6618	3.71041	1	1
Nxf3	0.00873232	0.0208416	0	0	0	0	0	0	0	0.019159	0.0143095	0.00745349	19.6618	0.0548959	1	1
Mir5119	0	0	0	0	0	0	0	0	0	0	0	0	19.6618	3.21482	1	1
Esp8	0.0348653	0	0.112269	0.238437	0.0351716	0.142683	0	0	0	0.0382555	0.0856998	0.0297594	19.6618	2.51603	1	1
Ppp1r17	0	0	0	0.0154408	0	0	0	0	0	0.017339	0.0388484	0.0134902	19.6618	4.73606	1	1
Efcab3	0	0.0375743	0	0	0	0	0	0	0	0.0690852	0	0.0134375	19.6618	0.104078	1	1
Tmprss6	0	0.0193474	0.00870093	0.0079196	0	0	0	0	0	0.00889268	0	0.0276766	19.6618	0.340424	1	1
Ppp3r2	0.0522619	0	0	0	0.00878682	0.017823	0	0	0	0	0.00713672	0.0297388	19.6618	0.455114	1	1
Tnfrsf13b	0	0.0531766	0	0.0435342	0	0	0	0	0	0	0.10953	0	19.6618	0.465084	1	1
Aurkc	0	0.0305545	0.0549651	0.150091	0	0	0.0492761	0.0511916	0.111454	0	0.0839161	0.109275	19.6618	0.492921	1	1
Ocstamp	0.0415045	0.0330199	0.0148497	0.0405487	0	0.0141544	0	0	0	0.0303552	0	0.0236175	19.6618	0.512206	1	1
Dlgap2	0	0.0137378	0.00617685	0.0112467	0	0	0	0	0	0	0.00943214	0.01474	19.6618	0.608969	1	1
Clec4e	0.0209318	0	0	0.0204498	0	0	0	0	0	0	0.00857516	0.0357329	19.6618	0.881763	1	1
Gm19434	0	0	0	0	0	0	0	0	0	0.0112241	0	0.0349321	19.6618	1	1	1
1700012I11Rik	0	0	0	0	0	0	0	0	0	0	0	0.0744705	19.6618	1	1	1
Cyp4f18	0	0	0.0086863	0.0316252	0.0163275	0	0	0	0	0.0710262	0	0.013815	19.6618	1.27061	1	1
Cacna1s	0.00404145	0	0	0.00790114	0	0	0	0	0	0.0133098	0	0.00344959	19.6618	1.59728	1	1
Flt3	0	0.0167398	0	0.0274088	0	0	0	0	0	0	0	0.0299329	19.6618	1.65945	1	1
Mir704	0	310.075	0	0	1310.58	265.836	0	0	0	0	0	0	19.6618	3.00603	1	1
Csmd3	0.00188821	0.00225332	0	0.0147578	0	0	0	0	0	0.00621387	0.00309418	0	19.6618	3.21482	1	1
Slfn4	0.00967635	0	0	0.0409652	0.00650756	0.00329995	0.00620744	0.00644874	0	0	0.00528548	0.0247778	19.6618	4.41478	1	1
Grm1	0	0	0	0.00352647	0	0	0	0	0	0	0.0118375	0.00308098	19.6618	4.73606	1	1
Gm16063	0	0	0	0	0.0327206	0	0	0	0	0	0.0664398	0	19.6618	8.47211	1	1
Cd3g	0	0	0	0.0289699	0.0598265	0	0	0	0	0.0325348	0.0242957	0.0759307	19.6618	12.2082	1	1
Osm	0.0284672	0.0339716	0.0305554	0	0	0	0	0	0	0.0156151	0.0116622	0.0242982	15.9294	0.0321249	1	0.439602
Ptgdr2	0	0	0	0.0582026	0.0100163	0	0	0	0	0.021785	0.0162706	0	15.9294	27.1524	1	0.439602
Wfdc15a	0	0	0	0.182531	0	0.382298	0	0	0	0.205093	0.15308	0	15.9294	23.4163	1	0.636445
Snord8	0	31.4045	0	0	0	134.619	0	0	0	0	0	0	15.9294	3.60366	1	0.945548
Hrg	0.0158151	0	0.0169752	0	0	0	0	0	0	0	0	0.026998	15.9294	0.104078	1	1
Mirlet7bhg	0.094372	0.022524	0	0.0184397	0	0	0	0	0	0.0207071	0.0154646	0.0161103	15.9294	0.176557	1	1
1700119H24Rik	0	0	0.0685241	0	0	0	0	0	0	0	0	0.163475	15.9294	0.188534	1	1
Cd207	0	0	0.0196311	0	0	0	0	0	0	0	0	0.0468331	15.9294	0.188534	1	1
Best3	0	0.0114952	0	0	0	0	0	0	0	0	0.0236773	0.00822198	15.9294	0.188534	1	1
Mrgprh	0	0	0	0	0	0	0	0	0	0	0.0247511	0.0257846	15.9294	0.188534	1	1
Casp12	0	0.0120417	0	0	0	0	0	0	0	0	0.0330705	0	15.9294	0.188534	1	1
Clec12b	0.0551576	0.0438809	0	0.0179605	0	0	0	0	0	0	0.0150627	0.0470799	15.9294	0.210301	1	1
Fgf16	0.0170824	0	0.0275033	0	0	0	0	0	0	0.0187397	0	0.0145808	15.9294	0.210301	1	1
Agmat	0	0.0482467	0.0650925	0.0197491	0	0.0413632	0	0	0	0.0443555	0	0.0345085	15.9294	0.392186	1	1
Tmem52b	0.00906944	0.0108231	0.0194694	0	0.0182982	0	0	0	0	0	0.0148619	0.0154825	15.9294	0.465084	1	1
Pcdha5	4.85e-07	0.124879	1.51e-07	0.0266198	3.7e-07	0.0407308	2.91e-07	9.41e-08	1.49e-07	0.0486286	0.0710712	1.53e-06	15.9294	0.492921	1	1
Il1b	0	0.0515636	0	0	0.0217941	0	0	0	0	0.071108	0	0.0184405	15.9294	0.492921	1	1
Dhrs2	0	0.0270878	0	0.088704	0	0	0	0	0	0.0249036	0	0.0193746	15.9294	0.608969	1	1
Prl6a1	0.0732118	0	0	0.0715257	0	0	0	0	0	0.160663	0	0	15.9294	0.881763	1	1
1600029O15Rik	0.226565	0.0841161	0.111324	0.0934575	0.266647	0.21892	0.239815	0.0868207	0.0786162	0.146925	0.22276	0.15041	15.9294	0.892909	1	1
Yipf7	0	0	0.0256638	0.0233593	0	0	0	0	0	0	0.0783615	0	15.9294	0.892909	1	1
5930438M14Rik	0.010841	0	0	0.0105914	0	0	0	0	0	0.011893	0.0266475	0	15.9294	0.892909	1	1
Zc2hc1b	0	0	0	0	0	0	0	0	0	0	0	0	15.9294	0.892909	1	1
1700123K08Rik	0	0.0343755	0	0	0.0290586	0	0	0	0	0.0632101	0.0236016	0	15.9294	0.892909	1	1
Tomm20l	0	0	0	0	0	0	0	0	0	0.0682624	0	0.159273	15.9294	1	1	1
Cckbr	0	0	0	0	0	0	0	0	0	0	0.0261324	0.00907451	15.9294	1	1	1
Gm10556	0	0	0	0	0	0	0	0	0	0.0071761	0	0.0111672	15.9294	1	1	1
Neurod6	0	0	0	0	0	0	0	0	0	0.054564	0	0	15.9294	1	1	1
2010109I03Rik	0	0	0	0	0	0	0	0	0	0	0	0.049175	15.9294	1	1	1
Gm7168	0	0	0	0	0	0	0	0	0	0	0.0142017	0.0295894	15.9294	1	1	1
4921508D12Rik	0	0	0	0	0	0	0	0	0	0.0305854	0.0228403	0.047588	15.9294	1	1	1
Spata22	0	0	0	0	0	0	0	0	0	0	0.0371612	0.0193564	15.9294	1	1	1
Tgm6	0	0	0	0	0	0	0	0	0	0.0384979	0	0	15.9294	1	1	1
Lypd2	0.254686	0	0	0	0.256923	0	0	0	0	0	0.0695582	0.217388	15.9294	1.14606	0.163863	1
1700024G13Rik	0.126613	0	0	0.371092	0	0	0	0	0	0.278045	0	0.108071	15.9294	1.27061	1	1
G730013B05Rik	0	0	0	0.0236706	0	0	0	0	0	0.0420347	0	0	15.9294	1.59728	1	1
Oaz3	0.0260461	0	0	0.0254462	0	0.0266477	0	0	0	0	0.0213406	0.066695	15.9294	1.59728	1	1
Kcnc1	0	0.0114272	0	0.0171761	0	0.00979673	0	0	0	0.0140054	0	0	15.9294	1.68315	1	1
2700089I24Rik	0.029873	0	0	0.0145925	0.0301353	0.0458445	0	0	0	0	0.0122381	0.0382472	15.9294	1.68315	1	1
Hsd17b1	0	0.104056	0.0233981	0.0851879	0.0659714	0.0446051	0	0	0	0.0239162	0.0357216	0	15.9294	1.70337	1	1
Il17c	0	0	0.116201	0.264416	0	0	0	0	0	0.178206	0.0443507	0	15.9294	2.04829	1	1
Ermn	0	0	0.00783714	0	0.022097	0	0	0	0	0.0160196	0.0119649	0	15.9294	2.30166	1	1
Dmp1	0	0	0.0101732	0.0185194	0.00956121	0	0	0	0	0.0415901	0	0	15.9294	2.30166	1	1
Cntn6	0.00717595	0	0	0.00701069	0	0.0367085	0	0	0	0	0	0.0245002	15.9294	2.82598	1	1
Gm4489	0	0.0922486	0	0.226564	0	0.0790871	0	0	0	0	0	0.197943	15.9294	3.00603	1	1
Arl14epl	0	0.0283098	0.0127315	0.0231764	0.0239311	0.0242707	0	0	0	0	0	0.0404972	15.9294	3.71041	1	1
Dnase2b	0	0	0	0.0113002	0	0	0	0	0	0	0.0379077	0	15.9294	4.73606	1	1
Apol11b	0	0	0	0.0127783	0	0	0	0	0	0	0	0.0446563	15.9294	4.73606	1	1
A630077J23Rik	0	0	0	0.0315192	0	0	0	0	0	0	0	0.0550749	15.9294	8.47211	1	1
Fezf2	0	0	0	0.0225464	0	0	0	0	0	0	0.0378173	0	15.9294	8.47211	1	1
Avpr1a	0	0	0	0.0191883	0.0198131	0	0	0	0	0.0215462	0.0160923	0	15.9294	15.9442	1	1
Tex11	0.00795179	0	0.0170703	0.0621696	0.0481298	0.113896	0	0	0	0.0112667	0	0.00678727	12.1971	6.41282	1	0.0190176
Mir763	0	0	0	0	17.4972	44.3638	0	0	0	29.2471	0	0	12.1971	38.3606	1	0.126712
Serpina3h	0.387102	0.00391485	0.253524	0.246783	0	0.0134252	0	0	0	0.0431869	0	0.0140005	12.1971	0.388945	1	0.158167
Pglyrp2	0	0	0.0120114	0.0204776	0.0112888	0.0572512	0	0	0	0.0122764	0	0.0191047	12.1971	7.93666	1	0.404149
Calm4	0	0	0	0.0667777	0	0.174827	0	0	0	0	0.0840052	0	12.1971	27.1524	1	0.439602
Snora47	1.44e-06	0	0	0	1.45e-06	0	0	0	0	0	5.55437	5.7863	12.1971	0.119186	1	0.551017
Cacna1f	0.0164945	0.00492096	0	0	0	0	0	0	0	0	0	0.00351972	12.1971	0.0444043	1	0.888243
Kirrel2	0.0747086	0	0	0.00810978	0	0	0	0	0	0	0.0204039	0	12.1971	0.213206	1	0.945548
Tmem178b	0	0	0.00900252	0.0409706	0	0	0	0	0	0	0.0137441	0.00715897	12.1971	5.11916	1	0.947584
Gm5111	0	0	0.0686171	0	0	0	0	0	0	0.105213	0	0	12.1971	0.0718793	1	1
Fer1l5	0	0	0.0170004	0	0.00399442	0	0	0.00395832	0	0.00434363	0	0	12.1971	0.176557	1	1
4932443I19Rik	0.0421539	0	0	0	0	0	0	0	0	0.0462554	0	0.0719611	12.1971	0.188534	1	1
Tnip3	0.00679318	0	0	0	0	0	0	0	0	0	0.00556593	0.0115967	12.1971	0.188534	1	1
Hspb9	0.233104	0.0556355	0.0500407	0.0910944	0	0	0	0	0	0	0.0763967	0.0397933	12.1971	0.272166	1	1
Slc7a14	0.0065401	0.00445982	0.00401134	0.00273835	0.000942505	0.00764705	0.00269712	0.00186797	0.00304963	0.00922405	0.00153102	0.00159495	12.1971	0.340424	1	1
Gm5535	0.0157533	0.0187994	0.0338178	0.0153905	0	0.0161172	0	0	0	0	0.038722	0	12.1971	0.465084	1	1
Gm7444	0.0929585	0.0928741	0.0730928	0.0475209	0.0490683	0.0829411	0.0572066	0.129666	0.0552765	0.0355727	0.0664227	0.0802676	12.1971	0.465084	1	1
Cd3e	0	0.0469905	0	0.0192349	0	0	0	0	0	0.0216002	0.0161315	0.016805	12.1971	0.492921	1	1
Gm10768	0.0263585	0	0	0.0128758	0	0	0	0	0	0	0	0.0337476	12.1971	0.492921	1	1
Alox12e	0	0.0274747	0	0	0	0.0117774	0	0	0	0	0	0.029477	12.1971	0.492921	1	1
Pcdha9	0.166108	8.01e-08	0.0488474	0.0462218	0.0549265	3.34e-08	4.41e-08	2.62e-08	3.36e-08	2.58e-08	0.085861	4.93e-08	12.1971	0.512206	1	1
4930533B01Rik	0.0883091	0	0.189574	0	0.0593898	0.120465	0	0	0	0.0322973	0	0	12.1971	0.54235	1	1
2510049J12Rik	0.0207523	0	0.0111373	0	0.0209346	0	0	0	0	0.0341489	0	0	12.1971	0.608969	1	1
Fam229a	0	0	0.22197	0	0.139078	0	0	0	0	0.0756559	0.11296	0	12.1971	0.877514	1	1
3110015C05Rik	0.099302	0	0	0.0323384	0.0667828	0	0	0	0	0.0363187	0.0271207	0	12.1971	0.877514	1	1
Gm6614	0.0138586	0.0165383	0	0	0.0279606	0	0	0	0	0.0152037	0	0	12.1971	0.881763	1	1
Mir126	0	0	0	0	0	0	0	0	0	0	0	0	12.1971	0.881763	1	1
Npy5r	0.0229684	0	0	0.0224394	0	0	0	0	0	0	0	0	12.1971	0.881763	1	1
St18	0	0	0.0047157	0.00429224	0	0	0	0	0	0	0.0035997	0.00750242	12.1971	0.892909	1	1
Gm6642	0	0	0.0701908	0	0	0.0669043	0	0	0	0	0.160739	0	12.1971	0.892909	1	1
4933406J10Rik	0.0311011	0	0	0.0303848	0	0	0	0	0	0	0.0764472	0	12.1971	0.892909	1	1
Sftpd	0.0216237	0	0	0.0211257	0	0	0	0	0	0	0.0177172	0	12.1971	0.892909	1	1
Gm5082	0.0197513	0	0	0.0170315	0	0	0	0	0	0.0191256	0.0323671	0	12.1971	0.892909	1	1
4930471C04Rik	0.0367728	0	0	0.0359259	0	0	0	0	0	0	0	0	12.1971	0.892909	1	1
Cyp24a1	0	0.00934803	0	0	0.00790217	0	0	0	0	0	0.0192546	0	12.1971	0.892909	1	1
Slc9a4	0	0.00798786	0	0	0.00675237	0	0	0	0	0.0146857	0	0.00571333	12.1971	0.892909	1	1
Mir7081	0	0	0	0	0	0	0	0	0	0	0	0	12.1971	0.892909	1	1
Mafa	0.0277168	0.363837	0.1785	0.0541569	0.195721	0.311927	0	0	0	0	0.0227095	0.0473154	12.1971	0.964928	1	1
Glra3	0	0	0	0	0	0	0	0	0	0	0.0312953	0.016301	12.1971	1	1	1
Gm12159	0	0	0	0	0	0	0	0	0	0	0.0479651	0	12.1971	1	1	1
Ly6c2	0.101837	0.170139	0.0218614	0.258678	0.143823	0.145865	0.117592	0.0203605	0.0443333	0.17879	0.0166878	0.0347692	12.1971	1	1	1
Gm4907	0.0109687	0	0	0	0.02213	0.011222	0.0527736	0.010965	0.0596799	0	0.0539225	0.102986	12.1971	1	1	1
Insl3	0.191014	0.0945123	0.068337	0.000191541	0.192328	0.235129	0.735231	1.96e-10	0.207088	0	0.208679	3.01e-08	12.1971	1	1	1
8430431K14Rik	0	0	0	0	0	0	0	0	0	0	0	0.023408	12.1971	1	1	1
1700047A11Rik	0	0	0	0	0	0	0	0	0	0	0	0	12.1971	1	1	1
Spin2d	0	0	0	0.0292567	0	0	0	0	0	0	0	0	12.1971	1	1	1
Rpl26	2717	142.859	1411.06	49.3856	1214.15	1776.04	2988.32	2378.28	2484.97	2880.31	2729.43	1980.3	12.1971	1	1	1
Xkr7	0	0	0	0	0	0	0	0	0	0	0.0237529	0	12.1971	1	1	1
Gm4461	0	0	0	0	0	0	0	0	0	0	0.0672807	0	12.1971	1	1	1
9430014N10Rik	0	0	0	0	0	0	0	0	0	0	0	0.022352	12.1971	1	1	1
Fam71e2	0	0	0	0	0	0	0	0	0	0	0.0239925	0	12.1971	1	1	1
Gm773	0	0	0	0	0	0	0	0	0	0	0.0799406	0	12.1971	1	1	1
Ptx4	0	0	0	0	0	0	0	0	0	0	0.0462833	0	12.1971	1	1	1
Trpv5	0	0	0	0	0	0	0	0	0	0	0.0082849	0.0172617	12.1971	1	1	1
Tmprss3	0	0	0	0	0	0	0.00920519	0	0.00520351	0	0.0235167	0	12.1971	1	1	1
Gm10466	0	0	0	0	0	0	0	0	0	0	0	0.0274284	12.1971	1	1	1
Trex2	0	0	0	0	0	0	0	0	0	0.0328164	0.0490119	0	12.1971	1	1	1
Ins2	0	0	0	0	0	0	0	0	0	0	0	0	12.1971	1	1	1
Rhox2d	0	0	0	0	0	0	0	0	0	0.135461	0	0	12.1971	1	1	1
Mir6937	0	0	0	0	0	0	0	0	0	0	0	0	12.1971	1	1	1
Psca	0	0	0	0	0	0	0	0	0	0.0409087	0	0.0318227	12.1971	1	1	1
4930455H04Rik	0	0	0	0	0	0	0	0	0	0	0	0	12.1971	1	1	1
4930511M06Rik	0	0	0	0	0	0	0.00952553	0	0	0	0.0243348	0	12.1971	1	1	1
2610034M16Rik	0.0121993	0	0.0065471	0.0119184	0.00615323	0.00624055	0	0	0	0.0133826	0.0049977	0	12.1971	1.14606	1	1
Prph2	0.0299347	0	0	0.0194969	0	0.0204174	0	0	0	0.0109464	0.0163512	0	12.1971	1.14606	1	1
Nkx6-1	0	0.0181838	0.0163552	0	0.0307426	0.0155894	0	0	0	0	0.037454	0	12.1971	1.27061	1	1
Gm2115	0.0292236	0	0	0.0285505	0.0147401	0	0	0	0	0	0.0359161	0	12.1971	1.27061	1	1
Vmn1r53	0.0528891	0	0.0851532	0	0.133384	0.0811662	0	0	0	0	0	0.0677155	12.1971	1.37158	1	1
Srd5a2	0.037398	0	0	0.0730734	0	0.0765236	0	0	0	0.0410352	0	0.0638422	12.1971	1.4146	1	1
Slc23a1	0.0565639	0.0334929	0.0732266	0.0189829	0.0326683	0.153732	0.0135727	0.0211504	0.0319475	0.0397887	0.0340808	0.0323097	12.1971	1.59728	1	1
Mgam	0	0.00459739	0	0	0	0	0	0	0	0	0	0	12.1971	1.59728	1	1
Sntg1	0	0	0.00765247	0	0.0143853	0	0	0	0	0	0	0.00608539	12.1971	1.65945	1	1
Cel	0	0.0315411	0	0.0129109	0.0266626	0.0135205	0	0	0	0	0.0216556	0.0112799	12.1971	1.65945	1	1
Erich4	0	0.0821485	0.0369438	0.0672527	0	0.140856	0	0	0	0.0377656	0	0.0587568	12.1971	1.68315	1	1
Dgkb	0.0136017	0.00541056	0	0.0354358	0	0	0	0	0	0	0.0074296	0	12.1971	1.69565	1	1
H2-Aa	0.140352	0.0669963	0	0.301664	0.056634	0.0287189	0	0	0	0.0615966	0	0.0239596	12.1971	1.71241	1	1
Myf6	0.0232439	0.0277383	0.0249489	0	0.023448	0.0951231	0	0	0	0	0.0190446	0.0396797	12.1971	1.95169	1	1
1500015O10Rik	0.0355309	0.0424011	0	0.13885	0.0358429	0	0	0	0	0.116958	0	0	12.1971	2.04829	1	1
Prss56	0.0135029	0	0	0.0131919	0.0136215	0.0138148	0	0	0	0	0	0.0115254	12.1971	2.30166	1	1
D430036J16Rik	0	0	0	0.0370714	0.153147	0	0	0	0	0.0624507	0	0	12.1971	2.51603	1	1
Trem1	0.00858973	0	0	0.0335676	0	0	0	0	0	0	0.0211137	0	12.1971	3.00603	1	1
Serpina1b	0.00496654	0.0612443	0	0.0271721	0.100203	0	0.00637213	0	0.0230589	0	0	0.0576531	12.1971	4.41478	1	1
1700022H16Rik	0	0	0	0	0	0	0	0	0	0	0	0.0767722	12.1971	4.73606	1	1
D630024D03Rik	0	0	0	0	0	0	0	0	0	0	0	0.108982	12.1971	4.73606	1	1
Grin2a	0	0	0	0	0	0	0	0	0	0	0.0138159	0.0143928	12.1971	4.73606	1	1
Actbl2	0	0	0	0.00934387	0	0	0	0	0	0.0104921	0	0.016327	12.1971	4.73606	1	1
Mir1934	0	0	0	0	0	0	0	0	0	0	0	0	12.1971	4.73606	1	1
Fbll1	0	0	0	0.0182124	0	0	0	0	0	0.0409037	0	0.0159117	12.1971	4.73606	1	1
A730046J19Rik	0	0	0	0.00525335	0	0	0	0	0	0.0176961	0	0	12.1971	4.73606	1	1
Mir7019	0	0	0	0	0	0	0	0	0	0	0	0	12.1971	4.73606	1	1
Gm4984	0	0	0	0.0323384	0	0	0	0	0	0	0.0271207	0.0565063	12.1971	4.73606	1	1
Gm5483	0	0	0	0	0.0592316	0	0	0.0586962	0	0	0.0962166	0.200468	12.1971	4.73606	1	1
8030411F24Rik	0	0	0	0	0	0.0628292	0	0	0	0.202187	0	0	12.1971	4.73606	1	1
Mir3070a	0	0	0	0	0	0	0	0	0	0	0	0	12.1971	4.73606	1	1
Kcnj13	0	0	0	0.0414005	0	0	0	0	0	0.046492	0	0.0180852	12.1971	8.47211	1	1
Skor2	0	0	0	0.00805726	0	0	0	0	0	0.00904727	0.00675726	0.00703941	12.1971	8.47211	1	1
Slfn1	0	0	0	0.0286544	0	0	0	0	0	0	0	0.0375518	12.1971	12.2082	1	1
Mir374	0	0	0	0	0	0	0	0	0	0	0	0	12.1971	12.2082	1	1
Cdhr3	0	0	0	0.00860889	0	0	0	0	0	0.0193334	0.00721988	0	12.1971	15.9442	1	1
Tnfsf10	0	0	0	0.0199621	0	0	0	0	0	0.00560357	0.00418532	0.00872017	12.1971	15.9442	1	1
Gjd4	0	0	0.0105836	0.0770659	0	0.0302643	0.00948819	0	0	0.0865361	0.0403948	0.0084163	10.7338	7.93666	1	0.404149
Scn9a	0.0207767	0.00450096	0.00675061	0.0389559	0.0122724	0.00128626	0.0181706	0	0.00903259	0.0386748	0.0453975	0.0269949	10.2556	1.54968	1	1
Lhcgr	0	0.0492344	0	0	0	0.0105525	0.00992498	0	0	0.0678901	0.00845088	0.0616262	10.0307	0.152145	1	0.947584
Mir8116	0	0	0	0	0	30.8627	0	0	0	0	0	0	10.0307	0.67419	1	1
2610016A17Rik	0.45309	0.21628	0.0972654	0.265593	0.182828	0.463556	0	0.181175	0	0.895247	0.593976	0.464084	9.8055	0.799573	1	1
Gm4952	0.0184954	0.110377	0.0198521	0.0542159	0.0559813	0	0	0	0	0.0202913	0.136411	0.0473669	9.32771	0.752247	1	1
Foxb2	0.0554977	0.088305	0.138994	0.0542196	0.167955	0.0757062	0	0	0	0	0.1061	0.0473702	9.32771	1.05315	1	1
Car4	0	0.422699	0.047524	0	0.044665	0.0226494	0.0213026	0	0	0.14573	0	0.0944799	8.62468	0.155571	1	0.0986867
A230073K19Rik	0	0	0.0036679	0	0	0	0	0	0	0.0037486	0	0	8.46472	0.0548959	1	1
Spaca5	0	0.0832105	0	0	0	0	0	0	0	0.0765284	0.0571309	0	8.46472	0.188534	1	1
BC049352	0.0164382	0	0	0	0	0	0	0	0	0.018034	0	0	8.46472	0.188534	1	1
Dyrk4	0.0518696	0.0154748	0.0278372	0	0.0130813	0.0398008	0	0	0	0.0142259	0.0106247	0	8.46472	0.512206	1	1
Hmx1	0	0.022195	0.0598892	0	0.0750484	0	0	0	0	0	0	0	8.46472	0.707991	1	1
Krt6b	0.109265	0.0391177	0.0895592	0.305689	0.133271	0.164634	0.39858	0.182709	0.321007	0.408641	0.369494	0.174657	8.46472	0.892909	1	1
Xlr4c	0.146864	0.194209	0.102251	0.267574	0.384399	0.1665	0.120314	0.408701	0.207331	0.481215	0.21302	0.147039	8.46472	0.892909	1	1
Gm4858	0	0	0	0	0	0	0	0	0	0.0165587	0.0123667	0	8.46472	1	1	1
1700121N20Rik	0	0	0	0	0	0	0	0	0	0.0323366	0.0241478	0	8.46472	1	1	1
Obp2a	0	0	0	0	0	0	0	0	0	0.0524734	0.0391797	0	8.46472	1	1	1
Gm1715	0	0	0	0	0	0	0	0	0	0	0.024506	0	8.46472	1	1	1
Tspan1	0.0137172	0.0163695	0	0.0134013	0	0.0421021	0	0	0	0.0150485	0.0112391	0	8.46472	1.65945	1	1
Adra1d	0	0	0.0118757	0.0108093	0.0111613	0.0113197	0	0	0	0.0121377	0.00906527	0	8.46472	2.30166	1	1
Kcnh4	0	0.00807272	0	0.00660891	0	0.0276838	0	0	0	0.00742086	0.00554259	0	8.46472	3.71041	1	1
3110082J24Rik	0	0	0.0463772	0.126638	0.130762	0	0	0	0	0.0474121	0.0354018	0	8.46472	4.41478	1	1
Pkd2l1	0	0	0	0	0	0.00794997	0	0	0	0.00852428	0.00636667	0	8.46472	4.73606	1	1
Amelx	0	0	0	0.133803	0.0404121	0	0	0	0	0.0500917	0.0328778	0	8.46472	15.9442	1	1
Mir1929	0	0	0	0	0	0	0	0	0	0	0	0	8.46472	15.9442	1	1
Spp2	0	0.653284	0	0	0	0	0	0	0	0.0800893	0	0	8.46472	0.0109427	1	0.000409749
Il5	0.182344	0.0217602	0	0	0	0	0	0	0	0	0.0149402	0.015564	8.46472	0.0206847	1	0.0509177
Tff3	0	0.115033	0	0	0.680683	0.394482	0	0	0	0	0	0	8.46472	9.34541	1	0.192855
Kcng4	0	0	0	0.013137	0.0203472	0.0275146	0	0	0	0.0073755	0	0	8.46472	34.6245	1	0.192855
Olfr267	0	0	0	0.0321624	0.099629	0.033681	0	0	0	0	0.0539463	0	8.46472	30.8884	1	0.30107
I830012O16Rik	0.0133982	0.0239833	0.014381	0.215979	0.0675793	0	0.0451239	0.0133937	0.036447	0.0661435	0.0109777	0.0171541	8.46472	27.1524	1	0.439602
Hrh1	0	0.0242174	0.0217821	0	0	0	0	0	0	0.0148369	0	0	8.46472	0.0372794	1	0.636445
Dppa2	0	0	0	0	0.0563083	0.0428305	0	0	0	0.0153089	0.022867	0	8.46472	19.6803	1	0.888243
Glra1	0	0	0	0.0541603	0	0.0340262	0	0	0	0	0.00907694	0.00945595	8.46472	19.6803	1	0.888243
Serpind1	0.0122146	0.0437293	0	0	0	0	0	0	0	0	0	0.0208516	8.46472	0.0548959	1	1
2010010A06Rik	0.441936	0.131847	0.409094	0.485728	0.445817	0.169554	0.55815	0.552235	0.541161	0.606229	0.429989	0.400791	8.46472	0.0548959	1	1
Ms4a3	0.090174	0	0	0	0	0	0	0	0	0	0	0.0513121	8.46472	0.0718793	1	1
Bcl2a1d	0.136935	0.0490238	0	0.0735797	0	0	0.0658834	0.0479111	0.0596131	0.165283	0.0617079	0.0175322	8.46472	0.0718793	1	1
Nkx6-3	0	0	0.0256009	0	0	0	0	0	0	0	0.00977118	0.0101792	8.46472	0.104078	1	1
A730018C14Rik	0	0	0	0	0	0	0	0	0	0.0171819	0	0	8.46472	0.104078	1	1
Mir181c	0	0	0	0	0	0	0	0	0	0	0	0	8.46472	0.104078	1	1
1700023E05Rik	0.0160034	0	0.0171773	0	0	0	0	0	0	0	0.0131122	0	8.46472	0.104078	1	1
Fam135b	0.0109589	0	0	0	0	0	0	0	0	0	0	0.00935403	8.46472	0.104078	1	1
Serpinb9c	0	0.0344069	0.0154687	0	0	0	0	0	0	0.0158104	0	0.0120993	8.46472	0.104078	1	1
Ibsp	0	0.0330388	0	0	0	0	0	0	0	0	0.0113419	0.0118155	8.46472	0.104078	1	1
4930435E12Rik	0.0416829	0	0	0	0	0	0	0	0	0	0	0.0355785	8.46472	0.104078	1	1
Ccdc175	0.0599189	0	0	0.00975649	0	0	0	0	0	0	0	0	8.46472	0.176557	1	1
Pla2g12b	0	0.100845	0.0302348	0	0	0.0288191	0	0	0	0.0309059	0	0.0240433	8.46472	0.176557	1	1
1700065J18Rik	0	0	0	0	0	0	0	0	0	0	0	0	8.46472	0.188534	1	1
Fa2h	0	0	0.0113664	0	0	0	0	0	0	0.0116171	0	0.00903877	8.46472	0.188534	1	1
Mir493	0	0	0	0	0	0	0	0	0	0	0	0	8.46472	0.188534	1	1
Mir3081	0	0	0	0	0	0	0	0	0	0	0	0	8.46472	0.188534	1	1
Gfral	0.0129189	0	0	0	0	0	0	0	0	0	0	0	8.46472	0.188534	1	1
Gm14169	0.0104298	0	0	0	0	0	0	0	0	0	0	0.00890241	8.46472	0.188534	1	1
Slc17a4	0.0106315	0	0	0	0	0	0	0	0	0	0.00871079	0.00907451	8.46472	0.188534	1	1
Eef1a2	0	0.015702	0	0	0	0	0	0	0	0.0288695	0	0	8.46472	0.188534	1	1
Ctxn2	0.0294006	0	0	0	0	0	0	0	0	0	0.0481782	0	8.46472	0.188534	1	1
Mir8111	0	0	0	0	0	0	0	0	0	0	0	0	8.46472	0.188534	1	1
Als2cr12	0	0	0	0	0	0	0	0	0	0	0.0144818	0.0150865	8.46472	0.188534	1	1
Slc38a11	0.0172959	0	0	0	0	0	0	0	0	0	0.0283425	0	8.46472	0.188534	1	1
1700066O22Rik	0.0321336	0	0	0	0	0	0	0	0	0.0352574	0	0.0274277	8.46472	0.188534	1	1
Ucn3	0.0190378	0	0	0	0	0	0	0	0	0.0208864	0	0.0162497	8.46472	0.188534	1	1
Rp1l1	0	0.00440724	0	0	0	0	0	0	0	0.00810253	0	0	8.46472	0.188534	1	1
Gsx2	0	0.0198051	0	0	0	0	0	0	0	0	0.0271956	0	8.46472	0.188534	1	1
Kcne2	0	0.0194188	0	0	0	0	0	0	0	0.0357042	0	0	8.46472	0.188534	1	1
Hsd17b13	0.0224669	0	0	0	0	0	0	0	0	0	0.0184077	0	8.46472	0.188534	1	1
Csmd2os	0	0	0	0	0	0	0	0	0	0	0.0454696	0	8.46472	0.188534	1	1
Olfr18	0.0254972	0	0	0	0	0	0	0	0	0.0559487	0	0	8.46472	0.188534	1	1
Ccdc27	0	0.0153841	0	0	0	0	0	0	0	0	0	0.022007	8.46472	0.188534	1	1
Lrtm2	0	0.0090221	0	0	0	0	0	0	0	0	0	0.0129074	8.46472	0.188534	1	1
Fam43b	0.0112024	0.026737	0.0240483	0.0109444	0	0	0	0	0	0	0	0.0191237	8.46472	0.210301	1	1
Esx1	0	0.0207292	0.0186447	0	0.017523	0	0	0	0	0.0381138	0	0	8.46472	0.210301	1	1
Mir1964	0	0	0	0	0	0	0	0	0	0	0	0	8.46472	0.315836	1	1
Naip6	0.022335	0.0392541	0.028645	0.0252112	0.0262957	0.0591844	3.12e-07	0	3.16e-07	0	2.5e-07	0.0174794	8.46472	0.329802	1	1
Apobec4	0.03561	0	0.0191111	0.017395	0	0	0	0	0	0.0195337	0	0.0151975	8.46472	0.340424	1	1
4930412B13Rik	0	0	0	0.0221138	0	0	0	0	0	0	0	0	8.46472	0.340424	1	1
Olfr905	0	0	0	0	0	0	0	0	0	0	0	0	8.46472	0.492921	1	1
Tex12	0	0.140851	0	0	0.0595327	0	0	0	0	0	0	0.100744	8.46472	0.492921	1	1
Rasgrf2	0.003443	0	0.0147822	0.00336371	0.00694648	0	0	0	0	0	0	0.00587756	8.46472	0.542095	1	1
D730050B12Rik	0.19203	0	0	0	0.129144	0	0	0	0	0	0.0524459	0.0546358	8.46472	0.608969	1	1
Prdm14	0.0202827	0.0605113	0	0	0.0409216	0.0103756	0	0	0	0	0.00830921	0.00865616	8.46472	0.632227	1	1
Tas2r137	0	0.108964	0	0.0594702	0	0.0311391	0	0	0	0.0333944	0	0.0259788	8.46472	0.670178	1	1
Habp2	0	0.0310661	0.0419131	0	0.0393916	0.0266338	0	0	0	0	0.0106647	0.01111	8.46472	0.873888	1	1
Mir7067	0	0	0	0	0	0	0	0	0	0	0	0	8.46472	0.877514	1	1
Mir8103	0	19.4068	0	15.8878	0	0	0	0	0	0	0	0	8.46472	0.877514	1	1
Fendrr	0	0.0132885	0.0119522	0.0108789	0	0.0113926	0	0	0	0	0	0.0190093	8.46472	0.881763	1	1
Myl2	0.056798	0.0677805	0	0	0.114594	0	0	0	0	0	0	0.0969601	8.46472	0.881763	1	1
Morn3	0	0.080209	0	0	0	0.0687653	0	0	0	0	0	0.0573696	8.46472	0.881763	1	1
Lrg1	0	0	0.0226631	0.020628	0	0	0	0	0	0.0231648	0	0.0180221	8.46472	0.892909	1	1
5730416F02Rik	0.0399941	0	0	0.039073	0	0.0204589	0	0	0	0	0.0327688	0.034137	8.46472	0.892909	1	1
C9	0.0155109	0	0	0	0.0156472	0	0	0	0	0	0	0.0264788	8.46472	0.892909	1	1
1700011B04Rik	0	0	0	0	0	0	0	0	0	0	0	0.0936624	8.46472	1	1	1
Prss29	0	0	0	0	0	0	0	0	0	0	0	0.0424091	8.46472	1	1	1
Toporsl	0	0	0	0	0	0	0	0	0	0.024198	0	0	8.46472	1	1	1
Ccdc73	0	0	0	0	0	0	0	0	0	0.0142062	0	0	8.46472	1	1	1
Ppy	0	0	0	0	0	0	0	0	0	0	0.145231	0	8.46472	1	1	1
Speer8-ps1	0	0	0	0	0	0	0	0	0.00480152	0	0	0.0564913	8.46472	1	1	1
Cox8c	0	0	0	0	0	0	0	0	0	0.197464	0	0	8.46472	1	1	1
Sbp	0	0	0	0	0	0	0	0	0	0	0	0.0816968	8.46472	1	1	1
Irg1	0	0	0	0	0	0	0	0	0	0.0111487	0	0.00867434	8.46472	1	1	1
4930546C10Rik	0	0	0	0	0	0	0	0	0	0	0.00937387	0.00976528	8.46472	1	1	1
Olfr558	0	0	0	0	0	0	0	0	0	0	0	0.0152089	8.46472	1	1	1
4930480M12Rik	0	0	0	0	0	0	0	0	0	0.154843	0	0	8.46472	1	1	1
Fxyd4	0	0	0	0	0	0	0	0	0	0	0	0.119862	8.46472	1	1	1
Clca6	0	0	0	0	0	0	0	0	0	0	0	0.00370004	8.46472	1	1	1
4930431P03Rik	0	0	0	0	0	0	0	0	0	0.0255858	0	0	8.46472	1	1	1
Fezf1	0	0	0	0	0	0	0	0	0	0.0252692	0	0	8.46472	1	1	1
Btg4	0	0	0	0	0	0	0	0	0	0.0240462	0	0.0187077	8.46472	1	1	1
Krtap24-1	0	0	0	0	0	0	0	0	0	0	0.0290698	0	8.46472	1	1	1
Gm6756	0.0891698	0.0425647	0.0676357	0.0185848	0.104345	0.112395	0.0958722	0.0187788	0.0284615	0.147389	0.1017	0.0355185	8.46472	1	1	1
Il4	0	0	0	0	0	0	0	0	0	0.140485	0	0	8.46472	1	1	1
Fgf21	0	0	0	0	0	0	0	0	0	0.0717539	0	0	8.46472	1	1	1
Gm19589	0	0	0.00537727	0	0	0	0	0	0	0.0219834	0	0	8.46472	1	1	1
Btg3	0.000338944	0.00048573	0.000367952	0.000322233	0.000353026	0.000449867	0.85296	0.000350666	0.000334093	0.955852	0.000278284	0.00033219	8.46472	1	1	1
S100a2	0	0	0	0	0	0	0	0	0	0	0	0	8.46472	1	1	1
1700017J07Rik	0	0	0	0	0	0	0	0	0	0	0	0.155862	8.46472	1	1	1
4930528P14Rik	0	0	0	0	0	0	0	0	0	0	0.132161	0	8.46472	1	1	1
St6galnac1	0	0	0	0	0	0	0	0	0	0	0.0181471	0	8.46472	1	1	1
Defb2	0	0	0	0	0	0	0	0	0	0.264493	0	0.205437	8.46472	1	1	1
D830013O20Rik	0	0	0	0	0	0	0	0	0	0	0	0.0428478	8.46472	1	1	1
Klra17	0	0	0	0	0	0	0	0	0	0.0547373	0	0	8.46472	1	1	1
4933402J10Rik	0	0	0	0	0	0	0	0	0	0	0	0	8.46472	1	1	1
LOC102635087	0	0	0	0	0	0	0	0	0	0	0	0	8.46472	1	1	1
Oc90	0	0	0	0	0	0	0	0	0	0	0.0249066	0	8.46472	1	1	1
Mia2	0	0	0	0	0	0	0	0	0	0	0	0.0290689	8.46472	1	1	1
1700006E09Rik	0	0	0	0	0	0	0	0	0	0.108154	0	0	8.46472	1	1	1
Cartpt	0	0	0	0	0	0	0	0	0	0	0	0.0656691	8.46472	1	1	1
Tmem45b	0	0	0	0	0	0	0	0	0	0.0194052	0	0.0150975	8.46472	1	1	1
Ccdc83	0	0	0	0	0	0	0	0	0	0	0	0.0346533	8.46472	1	1	1
Fam3b	0	0	0	0	0	0	0	0	0	0	0.0615688	0	8.46472	1	1	1
Mageb18	0	0	0	0	0	0	0	0	0	0	0.0203028	0	8.46472	1	1	1
D730048I06Rik	0	0	0	0	0	0	0	0	0	0	0	0.0366519	8.46472	1	1	1
Gm11981	0	0	0	0	0	0	0	0	0	0	0	0	8.46472	1	1	1
Myh4	0	0	0	0	0	0	0.000998464	0	0	0.00682949	0	0.00354266	8.46472	1	1	1
6330410L21Rik	0	0	0	0	0	0	0	0	0	0	0	0.01128	8.46472	1	1	1
Agr2	0	0	0	0	0	0	0	0	0	0.0480124	0	0.0373469	8.46472	1	1	1
Actrt2	0	0	0	0	0	0	0	0	0	0.0215301	0	0.0167505	8.46472	1	1	1
Klk6	0	0	0	0	0	0	0	0	0	0.0510501	0	0	8.46472	1	1	1
A630023A22Rik	0	0	0	0	0	0	0	0	0	0	0	0	8.46472	1	1	1
Mir8109	0	0	0	0	0	0	0	0	0	0	0	0	8.46472	1	1	1
Gpr101	0	0	0	0	0	0	0	0	0	0	0.00381047	0.00396958	8.46472	1	1	1
Gm1123	0	0	0	0	0	0	0	0	0	0	0.0350894	0	8.46472	1	1	1
Ube2d2b	0	0	0	0	0	0	0	0	0	0.0188405	0	0.0146582	8.46472	1	1	1
Slc34a1	0	0	0	0	0	0	0	0	0	0.0184723	0	0	8.46472	1	1	1
Fbxw13	0	0	0	0	0	0	0	0	0	0	0.0310259	0	8.46472	1	1	1
1700010B08Rik	0	0	0	0	0	0	0	0	0	0	0	0.0599507	8.46472	1	1	1
4930513O06Rik	0	0	0	0	0	0	0	0	0	0	0	0	8.46472	1	1	1
1700123I01Rik	0	0	0	0	0	0	0	0	0	0	0	0.029379	8.46472	1	1	1
Cyp4f37	0.31468	0.249033	0.254211	0.461149	0.252284	0.193169	0.272523	0.243381	0.281128	0.276169	0.36639	0.270009	8.46472	1.08264	1	1
Oxgr1	0.013729	0.0081918	0.0294721	0.0201192	0.0415486	0.00702305	0	0	0	0.0150607	0	0	8.46472	1.23233	1	1
Apol6	0	0	0.0283848	0	0.0347222	0	0	0	0	0	0	0.0195861	8.46472	1.27061	1	1
Klk4	0.0469842	0	0	0.0459022	0.0236984	0	0	0	0	0.0257741	0	0.0200517	8.46472	1.27061	1	1
Slco1a5	0	0	0.0109815	0.0199954	0	0	0	0	0	0.0112237	0	0	8.46472	1.59728	1	1
Gm7102	2.97127	2.90388	2.45607	3.75367	2.51503	2.10522	3.21241	2.94467	2.37533	3.1567	2.74229	2.15717	8.46472	1.59728	1	1
Tmc1	0.00625901	0	0	0	0.00631398	0.00640359	0	0	0	0.0068661	0	0.00534239	8.46472	1.59728	1	1
Grm5	0.00294063	0	0	0.00574862	0	0	0	0	0	0	0.00482111	0	8.46472	1.59728	1	1
Spink8	0.0512629	0	0	0.0500823	0	0	0	0	0	0	0.0840036	0	8.46472	1.59728	1	1
Duoxa2	0.0349416	0	0	0.0341369	0	0.0357487	0	0	0	0	0	0.0298244	8.46472	1.65945	1	1
Cd200r4	0.032414	0.0193408	0	0.0791688	0	0.0165814	0	0	0	0	0	0.0276671	8.46472	1.68315	1	1
Meiob	0	0.077208	0.0868049	0.173822	0.0326331	0.115837	0	0	0	0	0.0132524	0.0138058	8.46472	1.88901	1	1
Samd3	0.0290307	0	0	0	0	0.0742532	0	0	0	0	0	0.0247792	8.46472	2.04829	1	1
Pde6c	0	0	0	0	0.0273109	0	0	0	0	0	0	0.00770095	8.46472	2.30166	1	1
Nlrp6	0	0	0.0184245	0.01677	0.011544	0.0234157	0	0	0	0	0.00937615	0	8.46472	2.48878	1	1
Mir7674	0	0	0	0	0	0	0	0	0	0	0	0	8.46472	3.00603	1	1
9830132P13Rik	0.00607821	0	0.00652407	0.0356293	0	0.0062186	0.00584881	0	0	0	0	0.0103761	8.46472	3.02587	1	1
D630013N20Rik	0	0	0	0.0153297	0	0	0	0	0	0	0	0.0267872	8.46472	4.73606	1	1
1700012B09Rik	0	0	0	0.0494537	0	0	0	0	0	0.111096	0	0	8.46472	4.73606	1	1
Gm6812	0	0	0.0405786	0.184674	0	0	0.0727572	0	0	0.0414944	0.154877	0.0322689	8.46472	4.73606	1	1
1700028M03Rik	0	0	0	0.0905661	0	0	0	0	0	0	0	0	8.46472	4.73606	1	1
Lrrtm2	0	0	0	0.00432969	0	0	0	0	0	0	0	0.00378273	8.46472	4.73606	1	1
Erbb4	0	0	0	0.00583706	0	0	0	0	0	0.0131083	0	0	8.46472	4.73606	1	1
Gm14015	0	0	0	0.00631749	0	0	0	0	0	0	0.0052982	0.00551942	8.46472	4.73606	1	1
Fam227b	0	0	0	0	0	0.0149946	0	0	0	0	0	0.0125097	8.46472	4.73606	1	1
Ppifos	0	0	0	0	0	0.0157682	0	0	0	0	0	0	8.46472	4.73606	1	1
AI507597	0	0	0	0	0	0.113038	0	0	0	0.0808208	0	0	8.46472	4.73606	1	1
Pnoc	0	0	0	0	0	0.0130663	0	0	0	0	0.0209318	0	8.46472	4.73606	1	1
A430090L17Rik	0	0	0	0	0.00701432	0	0	0	0	0	0	0	8.46472	4.73606	1	1
Pga5	0	0	0	0	0.0201898	0.0204763	0	0	0	0	0	0.017083	8.46472	8.47211	1	1
Skint3	0	0	0	0.00691229	0.00713738	0	0	0	0	0.0155231	0	0	8.46472	8.47211	1	1
Scgn	0	0	0	0	0.0405473	0	0	0	0	0	0.0329328	0	8.46472	8.47211	1	1
S100b	0	0	0	0.0325169	0	0	0	0	0	0	0.0272705	0	8.46472	8.47211	1	1
Chia1	0	0	0	0.0358994	0	0	0	0	0	0	0	0.0313643	8.46472	8.47211	1	1
Myadml2	0	0	0	0.0262112	0	0	0	0	0	0	0.0219821	0	8.46472	8.47211	1	1
Gm12409	0	0	0	0.107694	0	0	0	0	0	0.0604848	0	0.0470445	8.46472	8.47211	1	1
Lilra6	0.00466564	0	0	0.0113982	0.0117694	0	0.00561175	0.00874563	0	0.00319976	0.0141596	0.0147503	8.46472	12.2082	1	1
Tm4sf19	0	0	0	0	0	0.0235769	0	0	0	0.0252831	0	0	8.46472	12.2082	1	1
Ttll8	0	0	0	0.00853738	0	0.0268214	0	0	0	0	0.0143198	0	8.46472	15.9442	1	1
Atcayos	0	0	0	0.417071	0	0	0	0	0	0	0	0	8.46472	15.9442	1	1
Defb25	0	0	0	1.0419	0	0	0	0	0	0	0.436897	0	8.46472	15.9442	1	1
Rims4	0.0774286	0	0.166217	0	0.0781086	0.0396086	0.0372532	0	0	0	0.285482	0.0660894	7.92165	0.392186	1	1
Klk1	0.162757	0	0	0.0471136	0	0	0	0	0.0472345	0.436539	0	0	7.92165	0.25999	1	1
Rnf112	0.0171455	0.0511583	0.0552172	0.0251277	0	0.0263141	0.0164984	0	0	0.0188088	0.0210734	0.150029	7.57567	0.411152	1	1
Itih3	0.0370839	0.0221272	0	0.0362299	0	0.0284554	0	0.00926787	0	0	0.0607687	0.00791326	7.21863	1.01223	1	1
1700016H13Rik	0.0834343	0.24892	0.223889	0.326055	0.168336	0.04268	0	0.0417024	0	0.137329	0.0813642	0.0712155	7.21863	1.13274	0.26966	1
Clec4g	0.0470756	0.0561781	0	0.16097	0	0.096326	0.0226495	0	0	0.0516485	0.0385709	0.100454	7.21863	3.02587	1	1
Kcns1	0.0193192	0	0.0103682	0.0566227	0	0.0197654	0.00929502	0.00965634	0	0.095371	0.0474869	0.0247349	7.08907	2.22024	1	1
Fbp2	0.111301	0.0796935	0.0955726	0.0869904	0.089823	0.113872	0.0642604	0.0222528	0	0.170957	0.218865	0.209003	7.01363	0.756069	1	1
Obscn	0.00100962	0.00120484	0.00108368	0.00591819	0.00305545	0	0	0	0.00115453	0.00775249	0.000869433	0.00689408	6.70101	2.75733	1	1
Colec11	0.0823025	0.0491083	0	0.0603053	0.0207563	0.0631527	0	0.0205687	0.0223899	0.0451477	0.202301	0.0526871	6.70101	1.1515	1	1
Tdrd6	0	0.0210869	0.0113798	0.00690531	0.00356508	0.0217171	0	0	0.00384516	0.00388409	0.0115823	0.00904947	6.5156	1.08264	1	1
Dpep2	0.0310418	0	0	0.106144	0.0313144	0	0	0	0.0168888	0.0510826	0.0508676	0.0132479	6.5156	3.9925	1	0.945548
Cpn1	0.0763797	0.0364594	0	0.0895448	0.0154101	0	0.0146994	0	0	0.0167588	0	0.10431	6.5156	0.872268	1	1
Stmn4	0.0236067	0	0	0.0461261	0.071442	0.024152	0	0.0235988	0	0.0776996	0	0.100748	6.5156	5.11916	1	0.947584
Tsnaxip1	0.0241609	0	0.0388999	0.0118023	0.0365597	0	0	0.0120764	0	0.0530112	0	0	6.5156	0.449988	1	1
Btbd17	0	0.0421957	0	0.195752	0	0.0120585	0	0	0.0128247	0.06465	0	0.0402407	6.5156	5.17423	1	0.136894
Ccdc154	0	0	0	0	0	0	0	0	0	0.0603299	0.0180234	0.00938799	6.5156	1	1	1
C2	0.0297873	0.047396	0.0106575	0.0291013	0.0100163	0.0304754	0	0	0.0108037	0.0326774	0.0162706	0.01695	6.5156	1.29352	1	1
Gm15915	0.103552	0	0.0740984	0.0337223	0	0	0	0.0345056	0.0375648	0.0757468	0.0565627	0.235698	6.31295	0.376198	1	1
Enam	0.0549628	0	0	0.116344	0.0184818	0	0.0308516	0.0045787	0.00498349	0.110537	0.0713027	0.0938273	6.21745	1.98553	1	0.947584
Nlgn1	0.0935311	0.0658203	0.0497264	0.0860971	0.0777383	0.0507204	0	0.00550237	0.00598886	0.0422676	0.0270597	0.0563793	5.99028	0.933516	1	1
Umodl1	0.0150108	0.0298554	0.0375944	0.00977672	0.0252377	0.0102383	0	0	0.00544414	0.0164666	0.0163986	0.0341666	5.92489	0.813055	1	1
Il12a	0.0454324	0.0271038	0	0.044386	0.0687509	0.0464818	0.021855	0	0	0.0249183	0.05584	0.0775643	5.81257	2.48878	1	1
Gm5868	0.082513	0.147702	0.188202	0.0403064	0.0416188	0.0527618	0.00992487	0.0824854	0.0897887	0.0565789	0.0507047	0.0880365	5.81257	0.321274	1	0.831957
Abca6	0.0735473	0.04664	0.0591439	0.00469889	0.0197778	0.0098415	0	0.00480804	0	0.0657923	0	0.0313632	5.81257	0.298399	1	0.351941
Gm8709	0.0242211	0.0433567	0.0909923	0.0236633	0.0244338	0.0991222	0.023307	0.024213	0	0.159444	0.0396906	0.0413479	5.81257	0.875273	1	1
Bpifb5	0.016921	0.0201929	0.0544867	0.049594	0.0170696	0.0692474	0	0.0169153	0	0	0.0693203	0.014443	5.81257	1.37158	1	1
Tenm1	0.00296755	0.00708272	0	0.00869763	0.00299362	0.0060722	0	0.00296656	0	0	0.00972574	0.0101318	5.81257	1.95169	1	1
Tepp	0	0	0	0	0	0	0	0	0	0	0.131289	0	5.81257	0.188534	1	1
Ccdc121	0	0.0716522	0.0161117	0.0439947	0.0302849	0	0	0	0	0.0658706	0.0122988	0.038437	5.81257	0.542095	1	1
Csrp3	0.105191	0.167379	0.0376278	0.102769	0.13735	0.0717437	0.0337332	0	0	0.153897	0.0574553	0	5.81257	0.977194	1	1
Krtap15	0	0	0.0825799	0.150329	0	0	0.0370163	0	0	0.168839	0.0945555	0	5.81257	1.65945	1	1
Ceacam18	0	0	0	0	0	0.0143099	0.0134589	0	0	0	0.0572997	0.0358153	5.81257	4.73606	1	1
Gm11413	0.115775	0.0460538	0.0414226	0.0754058	0.0389306	0	0	0	0.0209971	0.0635086	0.0316197	0.04941	5.81257	0.531697	1	1
Fbxo43	0	0.0075434	0.0271393	0.0123511	0.0127533	0.00129343	0	0	0.00687776	0.027737	0.0155375	0.0107908	5.81257	0.707991	1	1
Bpifc	0	0	0.0367358	0.0780196	0.0460343	0	0	0	0.0124135	0	0.0467368	0.029213	5.81257	3.02587	1	1
Gpr83	0	0.0423608	0	0.0462395	0.0238726	0	0	0.0118284	0.0128748	0.0519224	0.0387789	0.0302986	5.53683	2.22024	1	1
E330011O21Rik	0	0.038968	0.105148	0.0638039	0	0	0	0	0	0.0358285	0.187283	0.195103	5.43171	0.376198	1	1
Scin	0	0.0115959	0	0.0189872	0	0	0.0187013	0.00971378	0	0.106793	0.0398102	0.0331778	5.43171	1.59728	1	1
Zc3h12d	0.0249072	0.0594465	0.0200507	0.0669173	0.00628148	0.00637063	0.0119836	0.00622471	0	0.0614768	0.0306112	0.0212596	5.16371	0.756069	1	1
Insl5	0	0.244049	0.0549754	0.0500387	0.103383	0.103588	0.0487103	0.0512011	0	0.0555915	0.209974	0.217408	5.14876	0.632227	1	1
Wdr96	0.0126467	0.0150921	0.00452481	0.00411849	0.00850519	0.0129388	0.00405648	0	0.00458671	0	0.0276319	0.0179911	5.14876	0.871753	1	1
Sstr5	0.0101911	0.0121616	0	0.0298736	0	0	0.00980647	0	0	0.0335429	0	0.0347983	5.10955	1.27061	1	1
Vmo1	0.208138	0	0	0.305017	0	0.15971	0.0500708	0	0	0.0571017	0.21317	0.0444142	5.10955	1.53748	1	1
Catsper3	0.0243899	0	0.0939235	0.0238282	0.0984228	0	0	0	0.0265413	0.0267593	0.0199837	0.0624577	5.10955	1.03978	1	1
Six3os1	0	0	0.0122827	0	0	0	0	0.00799157	0	0.0051592	0.0196604	0.0146548	5.10955	0.104078	1	1
Cav3	0	0.0303953	0	0.19907	0	0	0	0	0.0277172	0.0838348	0.0626066	0.0217403	5.10955	5.82353	1	0.947584
Prmt8	0.0219376	0	0.00588672	0.0428648	0	0	0	0	0.0119351	0.0360995	0.0269616	0.00936246	5.10955	1.65945	1	1
Mcemp1	0.0261587	0	0	0.153338	0	0	0.0251715	0	0	0.0287003	0.0428657	0.0893112	5.10955	1.68315	1	1
E230029C05Rik	0.0396625	0.0473316	0.0851479	0.0702504	0	0.0405786	0	0.0396492	0	0.13057	0.0324971	0.061376	5.10955	0.875273	1	1
Gm3230	0.0256734	0	0	0.0125411	0	0.0131332	0.0123522	0	0	0.028165	0.0420705	0	5.10955	0.881763	1	1
Mir6921	0	0	0	0	0	0	0	0	0	0	0	0	5.10955	1.5044	1	1
Cfi	0.0259348	0.0309495	0	0.0253375	0.0654064	0.0265338	0	0	0.01411	0.0569035	0.0212494	0.0110683	5.10955	1.53748	1	1
Ankrd36	0	0	0.00606264	0.0220729	0	0	0	0	0.00614565	0.00619613	0	0.0144634	5.10955	3.71041	1	1
Lhx1	0	0	0	0.0371844	0.0287964	0	0	0.00951205	0.0517669	0.0835074	0.155924	0.0568523	5.04079	27.1524	1	0.439602
Amtn	0	0.10629	0	0.174033	0.0299499	0	0.0857061	0	0.0323093	0.358322	0.0729767	0.126706	4.96693	3.02587	1	1
Foxs1	0.131505	0.156933	0.117626	0.0856509	0.2211	0.112119	0.0210903	0	0.071551	0.336647	0.0897894	0.0748309	4.76226	0.970551	1	1
Lctl	0.036961	0.0294052	0.105793	0.0120366	0	0.0252099	0.0237108	0	0	0	0.0201891	0.0210321	4.7607	0.260284	1	0.574328
Pln	0.0112737	0	0.0121006	0.0550773	0.0454962	0.0115341	0.0108499	0.0112699	0	0	0.0739062	0.0384953	4.7607	3.9925	1	0.945548
Kif19a	0.0150014	0.0179021	0.0563565	0.0512958	0	0.0690657	0	0.0074982	0.00816128	0.0246849	0.0307282	0.0128045	4.7607	1.22534	1	1
Ceacam15	0	0.853588	0	0	0	0	0	0	0	0	0.0167445	0	4.73236	0.00659445	1	3.66473e-07
Prl2c2	0.117592	10.6651	0.0668215	0	0.104669	0	0	0.573935	0.0150567	0.113853	0.062343	0.194838	4.73236	0.0143133	1	0.00478545
CK137956	0	0	0	0.0590407	0.0121926	0.0494627	0	0	0	0	0	0.0103165	4.73236	38.3606	1	0.192855
Gm5150	0	0	0	0.0334835	0.0691475	0.105193	0	0	0	0	0	0.0292536	4.73236	23.4163	1	0.636445
Efcab8	0.0192651	0	0	0.0564643	0	0.0394202	0	0	0	0	0.0157847	0	4.73236	5.82353	1	0.73612
Slc10a1	0	0.0222292	0.0199938	0	0.0093955	0	0	0	0	0.0204361	0	0.0317989	4.73236	0.0444043	1	0.888243
1700006F04Rik	0	0	0	0	0.210406	0	0	0	0	0	0	0	4.73236	19.6803	1	0.888243
Mir7647	0	0	0	0	0	0	0	0	0	0	0	0	4.73236	19.6803	1	0.888243
Csmd1	0	0	0	0.00840032	0	0	0	0	0	0.0018864	0	0	4.73236	19.6803	1	0.888243
Fpr1	0	0	0	0.105912	0	0	0	0	0	0	0	0.0185066	4.73236	19.6803	1	0.888243
4930455D15Rik	0	0	0	0	0	0	0	0	0	0	0	0.0146582	4.73236	19.6803	1	0.888243
Dppa4	0.0619889	0.0739752	0.177432	0.0605613	0.275918	0.0932801	0.0198823	0	0	0	0.0298803	0.0176362	4.73236	2.86465	1	0.921041
4931440L10Rik	0.0193569	0	0.0415543	0	0	0	0	0	0	0	0	0	4.73236	0.0548959	1	1
Mir7028	0	0	0	0	0	0	0	0	0	0	0	0	4.73236	0.0548959	1	1
4930529C04Rik	0.673482	0.919101	0.999486	0.689501	0.77168	0.945861	0.726869	0.727835	0.676819	0.813611	0.759771	0.702954	4.73236	0.0718793	1	1
1700060C20Rik	0	0	0.203426	0	0	0	0	0	0	0	0	0.0539226	4.73236	0.0718793	1	1
Btbd18	0	0	0.0235185	0	0	0	0	0	0	0	0	0.00623413	4.73236	0.0718793	1	1
Dao	0	0.0561033	0	0	0	0	0	0	0	0.0171905	0	0	4.73236	0.0718793	1	1
Tex36	0.102528	0	0	0	0	0	0	0	0	0	0	0.029171	4.73236	0.0718793	1	1
Dmbt1	0.00400885	0.00956799	0	0	0	0	0	0	0	0	0	0.00342176	4.73236	0.0718793	1	1
Nphs1	0.00147888	0	0.00952416	0	0	0	0	0.00147838	0	0.00486689	0	0	4.73236	0.104078	1	1
Als2cr11	0	0	0.0269981	0	0	0	0	0	0	0.013797	0	0	4.73236	0.104078	1	1
Gm9047	0	0	0.118318	0	0	0	0	0	0	0.0604848	0	0	4.73236	0.104078	1	1
Mir7003	0	0	0	0	0	0	0	0	0	0	0	0	4.73236	0.104078	1	1
4931408D14Rik	0.0169852	0	0	0	0	0	0	0	0	0.00931577	0	0	4.73236	0.104078	0.0743442	1
Kcnk12	0	0.0330956	0	0	0	0	0	0	0	0.0152124	0	0	4.73236	0.104078	1	1
Nr0b2	0.0531214	0	0	0	0	0	0	0	0	0	0	0.0226709	4.73236	0.104078	1	1
Mc1r	0	0.0166962	0	0	0	0	0	0	0	0.00383701	0	0.00597099	4.73236	0.104078	1	1
Spata32	0.0534735	0	0	0	0	0	0	0	0	0	0	0.0228212	4.73236	0.104078	1	1
AI427809	0.0265002	0	0	0	0	0	0	0	0	0	0	0.0113086	4.73236	0.104078	1	1
Krt33a	0.0328764	0	0	0	0	0	0	0	0	0.018034	0	0	4.73236	0.104078	1	1
Tmed6	0	0.044017	0	0	0	0	0	0	0	0	0	0.0314832	4.73236	0.104078	1	1
Ccdc108	0	0	0.00471283	0	0	0	0	0	0	0	0.00359751	0	4.73236	0.188534	1	1
Ankfn1	0	0	0.0128321	0	0	0	0	0	0	0.0131153	0	0	4.73236	0.188534	1	1
Galnt15	0	0	0.0121707	0	0	0	0	0	0	0	0	0.00967834	4.73236	0.188534	1	1
Gm5039	0.291676	0.165887	0.230276	0.161712	0.376916	0.300057	0.34291	0.27953	0.150059	0.312941	0.232727	0.257877	4.73236	0.188534	1	1
Vpreb3	0	0	0	0	0	0	0	0	0	0	0.0501889	0	4.73236	0.188534	1	1
Armc12	0	0	0.0289863	0	0	0	0	0	0	0	0	0.0230504	4.73236	0.188534	1	1
Mrgpra2a	0	0	0.0251665	0.0114533	0	0	0.0112808	0.0117194	0	0.0385862	0	0.0100064	4.73236	0.188534	1	1
A330050F15Rik	0	0	0	0	0	0	0	0	0	0	0.00949054	0	4.73236	0.188534	1	1
Cd200r2	0	0	0.0168322	0	0	0	0	0	0	0	0	0.0133853	4.73236	0.188534	1	1
Serpinb9g	0	0.0336549	0	0	0	0	0	0.0140962	0	0.00773476	0	0.0120358	4.73236	0.188534	0.331987	1
Ear6	0	2.19e-06	0	0	0	0	0	0	0	0.0525774	0	0	4.73236	0.188534	1	1
Gm8579	0.0460005	0	0	0.0449411	0	0	0	0	0	0.0504776	0	0	4.73236	0.188534	1	1
Gm6578	0.283186	0.0187746	0.0337732	0	0.0793535	0.160959	0.0454164	0.0314545	0.0171212	0.0863092	0.0386709	0.0268571	4.73236	0.188534	1	1
Mir365-1	0	0	0	0	0	0	0	0	0	0	0	0	4.73236	0.188534	1	1
4933411G11Rik	0	0.0148006	0	0	0	0	0	0	0	0.013606	0	0	4.73236	0.188534	1	1
Slc22a13	0.0201979	0.0803447	0.0216796	0.00657759	0.0203753	0.00688816	0.0129571	0	0	0.0517026	0.00551633	0.0114933	4.73236	0.188534	1	1
Mir3473c	0	0	0	0	0	0	0	0	0	0	0	0	4.73236	0.188534	1	1
Gm10637	0.0382855	0	0	0	0	0	0	0	0	0.0420093	0	0	4.73236	0.188534	1	1
Gpr142	0.0271569	0	0	0	0	0	0	0	0	0	0	0.0231798	4.73236	0.188534	1	1
Orm3	0.0427497	0	0	0	0	0	0	0	0	0.0469093	0	0	4.73236	0.188534	1	1
Prl2b1	0	0.04395	0	0	0	0	0	0	0	0.0404104	0	0	4.73236	0.188534	1	1
Acot5	0.0541402	0.0513934	0.0280653	0.108191	0.0899918	0.0487817	0.0251605	0.0123005	0.0418417	0.0860583	0.073092	0.0813953	4.73236	0.188534	1	1
D930007P13Rik	0	0	0	0	0	0	0	0	0	0.0237663	0	0	4.73236	0.188534	1	1
A330076C08Rik	0	0.0166913	0	0	0	0	0	0	0	0	0	0.0119384	4.73236	0.188534	1	1
Mir6938	0	0	0	0	0	0	0	0	0	0	0	0	4.73236	0.188534	1	1
EU599041	0.259277	0.151749	0.296022	0.206517	0.191584	0.150374	0.232011	0.150231	0.132982	0.128639	0.224614	0.222716	4.73236	0.239105	1	1
1500017E21Rik	0.0689942	0	0	0	0.00994287	0	0	0	0	0.0108126	0	0	4.73236	0.272166	1	1
Gm11961	0.0217598	0	0.046712	0.0212587	0	0	0	0	0	0.0238732	0	0	4.73236	0.340424	1	1
Mir3100	0	0	0	0	0	0	0	0	0	0	0	0	4.73236	0.340424	1	1
Eddm3b	0.0234466	0	0	0	0	0.0239882	0	0	0	0	0	0.0200129	4.73236	0.340424	1	1
1700094J05Rik	0.0306287	0	0.0657509	0.0299233	0	0.0626724	0.0884183	0	0.066664	0.0336058	0	0.0522864	4.73236	0.376198	1	1
Atp1a4	0.0110726	0.0220226	0.00792321	0.0108176	0.0223397	0.00377612	0.00710314	0.00737926	0.0321272	0.00404889	0.00604815	0.0157517	4.73236	0.465084	1	1
E030011O05Rik	0.0870371	0	0.0934217	0.0850326	0	0	0	0	0	0	0	0.0371454	4.73236	0.465084	1	1
Lipc	0	0.0674276	0	0	0	0	0	0	0	0.0154966	0	0	4.73236	0.465084	1	1
Foxn4	0	0.010451	0.00940002	0	0	0	0	0	0	0.00960723	0	0	4.73236	0.492921	1	1
Fam219aos	0	0	0.0518385	0	0.0487199	0	0	0	0	0	0	0.041223	4.73236	0.492921	0.678337	1
A530088E08Rik	0	0.0181838	0.0163552	0	0.0153713	0	0	0	0	0.0167166	0	0	4.73236	0.492921	1	1
Btnl2	0.0308114	0	0	0.0200679	0	0	0	0	0	0	0	0.00876638	4.73236	0.608969	1	1
Hmx3	0.0208594	0.0995712	0.0447791	0.020379	0.0210426	0.0426825	0	0	0	0	0.017091	0	4.73236	0.632227	1	1
Npy	0.143169	0.42713	0.461013	0.209808	0.0722131	0.292952	0	0	0	0	0.234608	0	4.73236	0.642097	1	1
Elfn2	0.00519926	0	0	0.010159	0	0.00531936	0	0	0	0	0	0.00443784	4.73236	0.670178	1	1
Nox1	0.0410819	0.0122564	0	0	0	0.0420308	0	0	0	0.011267	0	0	4.73236	0.707991	0.0717864	1
Slc26a3	0.017904	0.0213659	0	0	0	0.0183176	0	0	0	0	0	0	4.73236	0.875273	1	1
AU022793	0.0145678	0.0347692	0	0	0	0.0596172	0	0	0	0.0159818	0	0	4.73236	0.875273	1	1
Adprhl1	0.0626864	0	0	0.0204142	0	0.0427562	0	0	0	0	0	0.0178354	4.73236	0.877514	1	1
Ferd3l	0.0713762	0	0	0	0.072003	0	0	0	0	0	0.0292407	0	4.73236	0.881763	1	1
4833424O15Rik	0.00630632	0.0075257	0	0.00616108	0	0.00645198	0	0	0	0	0	0.00538277	4.73236	0.881763	1	1
4933411E08Rik	0.0323274	0	0	0.0315829	0	0	0	0	0	0	0.0132436	0	4.73236	0.881763	1	1
Adh6-ps1	0.018743	0	0	0	0	0.019176	0	0	0	0	0	0.00799908	4.73236	0.881763	1	1
Ly6f	0	0	0.0387634	0.0352825	0	0	0	0	0	0	0.0295898	0	4.73236	0.892909	1	1
Otop3	0	0	0	0.0106727	0	0	0	0	0	0	0.00895068	0	4.73236	0.892909	1	1
Gabrd	0.014472	0	0	0.0141387	0	0	0	0	0	0	0	0.0123526	4.73236	0.892909	1	1
1700011L22Rik	0.0313835	0	0	0.0306607	0	0	0	0	0	0	0	0	4.73236	0.892909	1	1
Rpe65	0	0	0	0.0144498	0	0	0	0	0	0	0	0.0126244	4.73236	0.892909	1	1
Nipsnap3a	0	0	0	0	0	0	0	0	0	0	0	0.0231538	4.73236	0.892909	1	1
Mir130c	0	0	0	0	0	0	0	0	0	0	0	0	4.73236	0.892909	1	1
Raver1-fdx1l	0.173068	0.0410786	0.0692851	0.0369598	0.239356	0.0949049	0.160662	0.0982194	0.0604463	0.131267	0.127109	0.0820949	4.73236	1	0.542511	1
Gm10823	0	0	0	0	0	0	0	0	0	0.043668	0	0	4.73236	1	0.546742	1
Siglec15	0	0	0	0	0	0	0	0	0	0	0	0.0251255	4.73236	1	1	1
Myl10	0	0	0	0	0	0	0	0	0	0	0	0.0516304	4.73236	1	1	1
4930500F04Rik	0	0	0	0	0	0	0	0	0	0	0.053725	0	4.73236	1	1	1
4930563D23Rik	0	0	0	0	0	0	0	0	0	0.0107382	0	0	4.73236	1	1	1
4922502N22Rik	0	0	0	0	0	0	0	0	0	0.0281823	0	0	4.73236	1	1	1
Cntnap5b	0	0	0	0	0	0	0	0	0	0	0	0.00420389	4.73236	1	1	1
Vmn2r-ps54	0	0	0	0	0.00889245	0	0	0	0	0	0	0.00752409	4.73236	1	1	1
Plekhd1os	0	0	0	0	0	0	0	0	0	0.0362691	0	0	4.73236	1	1	1
Mat1a	0	0	0	0	0	0	0	0	0	0	0	0.00629877	4.73236	1	1	1
Gm4956	0	0	0	0	0	0	0	0	0	0.0282122	0	0	4.73236	1	1	1
Mir7093	0	0	0	0	0	0	0	0	0	0	0	0	4.73236	1	1	1
Gdf2	0	0	0	0	0	0	0	0	0	0.00954504	0	0	4.73236	1	1	1
Slc34a3	0	0	0	0	0	0	0	0	0	0	0.010734	0	4.73236	1	1	1
1700128A07Rik	0	0	0	0	0	0	0	0	0	0	0	0.0316278	4.73236	1	1	1
Gm3376	0	0	0	0	0	0.0360555	0.0197796	0	0	0.0870025	0.0164664	0	4.73236	1	1	1
Ccdc144b	0	0	0	0	0	0	0	0	0	0	0	0	4.73236	1	1	1
Helt	0	0	0	0	0	0	0	0	0	0	0	0.0155875	4.73236	1	1	1
Pth2	0	0	0	0	0	0	0	0	0	0	0.0547638	0	4.73236	1	1	1
Saa4	0	0	0	0	0	0.00677877	0	0	0	0.0145375	0	0	4.73236	1	1	1
Mup13	0.0480092	0.124082	0.237546	0.452339	0.305943	0.32949	0.035959	0.101175	0.0254173	0.0341682	0.0127576	0.0265806	4.73236	1	1	1
4930483K19Rik	0	0	0	0	0	0	0	0	0	0	0	0	4.73236	1	1	1
Ubd	0	0	0	0	0	0	0	0	0	0.0363685	0	0	4.73236	1	1	1
Mcpt8	0	0	0	0	0	0	0	0	0	0.0420093	0	0	4.73236	1	1	1
Kcnk15	0	0	0	0	0	0	0	0	0	0	0	0	4.73236	1	1	1
Cd70	0	0	0	0	0	0	0	0	0	0	0.0312207	0	4.73236	1	1	1
Fam24a	0	0	0	0	0	0	0	0	0	0	0.120615	0	4.73236	1	1	1
Gm18409	0	0	0	0	0	0	0	0	0	0.0115464	0	0	4.73236	1	1	1
Trim40	0	0	0	0	0	0	0	0	0	0.0140576	0	0	4.73236	1	1	1
Olfr832	0	0	0	0	0	0	0	0	0	0	0	0	4.73236	1	1	1
Gpr113	0	0	0	0	0	0	0	0	0	0	0.0068554	0	4.73236	1	1	1
Gm11762	0	0	0	0	0	0	0	0	0	0	0	0.0137874	4.73236	1	1	1
Kif4-ps	0	0	0	0	0	0	0	0	0	0	0.00573332	0	4.73236	1	1	1
5430421F17Rik	0	0	0	0	0	0	0	0	0	0.0127132	0	0	4.73236	1	1	1
BB123696	0	0	0	0	0	0	0	0	0	0	0	0	4.73236	1	1	1
Tmevpg1	0	0	0	0	0	0	0	0	0	0	0	0.0225965	4.73236	1	1	1
Obp2b	0	0	0	0	0	0	0	0	0	0	0.0377618	0	4.73236	1	1	1
Gm13275	0	0.0328716	0.0027504	0.0159593	0.0211318	0.0152928	0	0.010319	0.0189606	0.00218651	0.0106801	0.0354139	4.73236	1	1	1
Fcrla	0	0	0	0	0	0	0	0	0	0	0	0.0142181	4.73236	1	1	1
Prss57	0	0	0	0	0	0	0	0	0	0	0	0.00830797	4.73236	1	1	1
Gldnos	0	0	0	0	0	0	0	0	0	0.0420093	0	0	4.73236	1	1	1
Atp13a4	0	0	0	0	0	0	0	0	0	0	0	0.0053608	4.73236	1	1	1
4933436E23Rik	0	0	0	0	0	0	0	0	0	0	0	0	4.73236	1	1	1
Mir5134	0	0	0	0	0	0	0	0	0	0	0	0	4.73236	1	1	1
Etd	0	0	0	0	0	0	0	0	0	0.0980029	0	0	4.73236	1	1	1
4930545L23Rik	0	0	0	0	0	0	0	0	0	0.0115665	0	0	4.73236	1	1	1
Mir3076	0	0	0	0	0	0	0	0	0	0	0	0	4.73236	1	1	1
Ms4a8a	0	0	0	0	0	0	0	0	0	0.0303406	0	0	4.73236	1	1	1
Fcnb	0	0	0	0	0	0	0	0	0	0	0	0	4.73236	1	1	1
1700071K01Rik	0.00970586	0.0463303	0.062507	0.0379293	0.0097911	0	0.0466978	0.0194052	0.0316871	0.0532457	0.0159048	0.0414223	4.73236	1	1	1
Sry	0	0	0	0	0	0	0	0	0	0.0270617	0	0	4.73236	1	1	1
9830166K06Rik	0	0	0	0	0	0	0	0	0	0.010459	0	0	4.73236	1	1	1
Gpr152	0	0	0	0	0	0	0	0	0	0	0.00533383	0	4.73236	1	1	1
4933401H06Rik	0	0	0	0	0	0	0	0	0	0	0	0	4.73236	1	1	1
Txk	0	0	0	0	0	0	0	0	0	0.0133558	0	0	4.73236	1	1	1
Pmch	0	0	0	0	0	0	0	0	0	0	0	0	4.73236	1	1	1
Olfr1419	0	0	0	0	0	0	0	0	0	0.0321798	0	0	4.73236	1	1	1
Ptgs2os	0	0	0	0	0	0	0	0	0	0	0.0222507	0	4.73236	1	1	1
Psg19	0	0	0	0	0	0	0	0	0	0	0	0.00882632	4.73236	1	1	1
Mir3067	0	0	0	0	0	0	0	0	0	0	0	0	4.73236	1	1	1
Gm4432	0	0	0	0	0	0	0	0	0	0.0364184	0	0	4.73236	1	1	1
2300002M23Rik	0	0	0	0	0	0	0	0	0	0.0255017	0	0	4.73236	1	1	1
Pdilt	0	0	0	0	0	0	0	0	0	0.0137399	0	0	4.73236	1	1	1
Reg4	0	0	0	0	0	0	0	0	0	0	0.0243554	0	4.73236	1	1	1
Cyp2ab1	0	0	0	0	0	0	0	0	0	0	0	0	4.73236	1	1	1
Dspp	0	0	0	0	0	0	0	0	0	0	0.00469362	0	4.73236	1	1	1
Gm12505	0	0	0	0	0	0	0.042333	0	0	0.0482744	0.0720909	0	4.73236	1	1	1
Slc22a6	0	0	0	0	0	0	0	0	0	0	0	0.00540814	4.73236	1	1	1
P2ry4	0	0	0	0	0	0	0	0	0	0	0	0.00488614	4.73236	1	1	1
Gm5622	0	0	0	0	0	0.0180174	0	0	0.00958152	0.0193205	0	0.0150316	4.73236	1	1	1
Slc22a20	0	0	0	0	0	0	0	0	0	0	0.0117312	0	4.73236	1	1	1
6030498E09Rik	0	0	0.0531664	0.0725883	0	0	0.166822	0.0495163	0	0.0815176	0	0.0422789	4.73236	1	1	1
Hc	0	0	0	0	0	0	0	0	0	0	0	0.0039408	4.73236	1	1	1
Kcnj6	0	0	0	0	0	0	0	0	0	0	0.0107625	0	4.73236	1	1	1
Cst9	0	0	0	0	0	0	0	0	0	0	0	0.0431162	4.73236	1	1	1
Afm	0	0	0	0	0	0	0	0	0	0	0	0.0113794	4.73236	1	1	1
Zcchc13	0	0	0	0	0	0	0	0	0	0	0	0.0236848	4.73236	1	1	1
4930487H11Rik	0	0	0	0	0	0	0	0	0	0.0385892	0	0	4.73236	1	1	1
Muc19	0	0	0	0	0	0	0	0	0	0	0.00222838	0	4.73236	1	1	1
4933400L20Rik	0	0	0	0	0	0	0	0	0	0	0	0	4.73236	1	1	1
Mir409	0	0	0	0	0	0	0	0	0	0	0	0	4.73236	1	1	1
Vmn2r78	0	0	0	0	0	0	0	0	0	0	0	0.0087701	4.73236	1	1	1
Gm21221	0	0	0	0	0	0	0	0	0	0	0	0	4.73236	1	1	1
Cwh43	0	0	0	0	0	0	0	0	0	0.0105925	0	0	4.73236	1	1	1
Ctsq	0	0	0	0	0	0	0	0	0	0	0	0	4.73236	1	1	1
Gm853	0	0	0	0	0	0	0	0	0	0	0.00990791	0	4.73236	1	1	1
1700008P02Rik	0	0	0	0	0	0	0	0	0	0	0	0	4.73236	1	1	1
Prss52	0	0	0	0	0	0	0	0	0	0	0.0242957	0	4.73236	1	1	1
Gm5640	0	0.0054401	0.00326203	0.00890731	0	0.00932788	0.0021933	0.00911423	0	0.0150027	0.00373508	0	4.73236	1	1	1
Mir1956	0	0	0	0	0	0	0	0	0	0	0	0	4.73236	1	1	1
6030498E09Rik	0	0	0.0531664	0.0725883	0	0	0.166822	0.0495163	0	0.0815176	0	0.0422789	4.73236	1	1	1
Mir6538	0	0	0	0	0	0	0	0	0	0	0	0	4.73236	1	1	1
Mir6351	0	0	0	0	0	0	0	0	0	0	0	0	4.73236	1	1	1
Abca8a	0	0	0	0	0	0.00228844	0.00215235	0	0	0.00490738	0	0	4.73236	1	1	1
Abca16	0	0	0	0	0	0	0	0	0	0.00601857	0	0	4.73236	1	1	1
Slc7a13	0	0	0	0	0	0	0	0	0	0.0137755	0	0	4.73236	1	1	1
Vmn2r108	0	0	0	0	0	0	0	0	0	0	0	0	4.73236	1	1	1
Nxpe5	0	0	0	0	0	0	0	0	0	0	0	0.00981167	4.73236	1	1	1
Wfdc8	0	0	0	0	0	0	0	0	0	0.011334	0	0	4.73236	1	1	1
Ldlrad1	0	0	0	0	0	0	0	0	0	0	0	0	4.73236	1	1	1
Mir1960	0	0	0	0	0	0	0	0	0	0	0	0	4.73236	1	1	1
Clec4b2	0	0	0	0	0	0	0	0	0	0	0	0.0246752	4.73236	1	1	1
1700085C21Rik	0	0	0	0	0	0	0	0	0	0	0	0.0236036	4.73236	1	1	1
Cldn19	0	0	0	0	0	0	0	0	0	0.00658831	0	0	4.73236	1	1	1
Tmprss15	0	0	0	0	0	0	0	0	0	0	0	0.00525038	4.73236	1	1	1
Xlr5b	0.0261023	0.244004	0	0.0807535	0.228206	0	0	0	0	0.0572768	0.0392088	0	4.73236	1	1	1
Olfr1112	0	0	0	0	0	0	0	0	0	0	0	0	4.73236	1	1	1
Gm5142	0	0	0	0	0	0	0	0	0	0	0	0	4.73236	1	1	1
Uba1y	0	0	0	0	0	0	0	0	0	0	0	0	4.73236	1	1	1
Krtap13-1	0	0	0	0	0	0	0	0	0	0	0.0365101	0	4.73236	1	1	1
Xlr5c	0.0484395	0.115611	0	0.11831	0.268757	0	0	0.0484233	0	0	0.0793768	0	4.73236	1	1	1
Cyp2b10	0	0	0	0	0	0	0	0	0	0.0158862	0	0	4.73236	1	1	1
Dnmt3aos	0	0	0	0	0	0	0	0	0	0	0	0	4.73236	1	1	1
Defb44-ps	0	0	0	0	0	0	0	0	0	0	0	0	4.73236	1	1	1
5830403L16Rik	0	0	0	0	0	0	0	0	0	0	0	0.0142733	4.73236	1	1	1
Mir219b	0	0	0	0	0	0	0	0	0	0	0	0	4.73236	1	1	1
2310002D06Rik	0	0	0	0	0	0	0	0	0	0	0	0.0686111	4.73236	1	1	1
Slc32a1	0	0	0	0	0	0	0	0	0	0	0.00763117	0	4.73236	1	1	1
Dcpp3	0	0	0	0	0	0	0	0	0	0	0.0491927	0	4.73236	1	1	1
Rdh18-ps	0	0	0	0	0	0	0	0	0	0	0	0	4.73236	1	1	1
Snord92	0	0	0	0	0	0	0	0	0	0	0	0	4.73236	1	1	1
Mir6951	0	0	0	0	0	0	0	0	0	0	0	0	4.73236	1	1	1
Mir7578	0	0	0	0	0	0	0	0	0	0	0	0	4.73236	1	1	1
Gpr37l1	0	0	0	0	0	0	0	0	0	0.0129742	0	0	4.73236	1	1	1
Zswim2	0	0	0	0	0	0	0	0	0	0	0.0106877	0	4.73236	1	1	1
Olfr701	0	0	0	0	0	0	0	0	0	0	0	0.00723167	4.73236	1	1	1
Gm21319	2.73392	1.45097	1.68067	1.42967	2.08844	1.66542	2.2673	2.05489	1.50114	2.24667	1.93485	1.81136	4.73236	1	1	1
2810007J24Rik	0	0	0	0	0	0	0	0	0	0	0	0.0109236	4.73236	1	1	1
Gm5458	0.0101199	0	0	0	0	0.0103537	0	0	0	0	0.00829164	0.0259136	4.73236	1	1	1
Tnni3k	0	0	0	0	0	0	0	0	0	0	0.00699323	0	4.73236	1	1	1
4930556J02Rik	0	0	0	0	0	0	0	0	0	0	0.0421805	0	4.73236	1	1	1
Mir3074-1	0	0	0	0	0	0	0	0	0	0	0	0	4.73236	1	1	1
Mir7074	0	0	0	0	0	0	0	0	0	0	0	0	4.73236	1	1	1
Gm2087	0	0	0	0	0	0	0	0	0	0	0	0.128733	4.73236	1	1	1
Kcnmb3	0	0	0	0	0	0	0	0	0	0	0	0.0402587	4.73236	1	1	1
Gzma	0	0	0	0	0	0	0	0	0	0	0	0.0307794	4.73236	1	1	1
Fam50b	0	0	0	0	0	0	0	0	0	0	0.0178931	0	4.73236	1	1	1
Tsga8	0	0	0	0	0	0	0	0	0	0	0.0229195	0	4.73236	1	1	1
Gm9992	0.0174582	0.0104169	0	0.0170561	0.00880575	0	0	0	0	0.00957658	0	0	4.73236	1	1	1
Mir6407	0	0	0	0	0	0	0	0	0	0	0	0	4.73236	1	1	1
1700092E19Rik	0	0	0	0	0	0	0	0	0	0	0	0.0144027	4.73236	1	1	1
Sele	0	0	0	0	0	0	0	0	0	0.00981323	0	0	4.73236	1	1	1
Itih2	0	0	0	0	0	0	0	0	0	0	0.00680131	0	4.73236	1	1	1
BC030870	0	0	0	0	0	0	0	0	0	0	0.0155739	0	4.73236	1	1	1
Mirlet7a-2	0	0	0	0	0	0	0	0	0	0	0	0	4.73236	1	1	1
9530059O14Rik	0	0	0	0	0	0	0	0	0	0	0	0.00547698	4.73236	1	1	1
Gm9920	0	0.0793276	0	0	0.100587	0	0	0	0	0	0	0.0283696	4.73236	1.14606	1	1
Mup9	0.0765722	0.349668	0.507233	0.614614	0.254541	0.549771	0.0165048	0.0375968	0.00434111	0.00437677	0.0183022	0.0306424	4.73236	1.22534	1	1
Gm766	0	0	0.0409652	0.0186433	0	0.0390472	0	0	0	0.0209358	0	0	4.73236	1.27061	1	1
Ccl7	0.0408723	0.0487753	0	0.119793	0	0	0	0	0	0	0	0.0348866	4.73236	1.27061	1	1
Cyp1a1	0.0100206	0.0119582	0.0107557	0.00978984	0.0202204	0.0205073	0	0	0	0	0	0.00855312	4.73236	1.4146	1	1
Il2rb	0	0	0.0313044	0.0379911	0	0	0	0	0	0	0.00796536	0	4.73236	1.4146	1	1
Mir7041	0	0	0	0	0	0	0	0	0	0	0	0	4.73236	1.59728	1	1
Mir1193	0	0	0	0	0	0	0	0	0	0	0	0	4.73236	1.59728	1	1
Myoc	0	0	0.0138666	0.0252428	0	0	0	0	0	0.0141727	0	0	4.73236	1.59728	1	1
Ppp1r1c	0.0087393	0	0	0.0170785	0	0	0	0	0	0.00958714	0	0	4.73236	1.59728	1	1
Gm12718	0	0.048045	0	0	0	0.0823804	0	0	0	0	0	0.0343642	4.73236	1.59728	1	1
Hnf4g	0.00609044	0	0	0	0	0.0124623	0	0	0	0	0	0.00519851	4.73236	1.59728	1	1
Pirt	0	0.0102872	0	0	0	0.0176389	0	0	0	0	0.00706299	0	4.73236	1.59728	1	1
Vwa5b1	0	0	0.0142314	0.00647673	0.00668763	0.0135651	0	0	0	0.00727244	0	0	4.73236	1.65945	1	1
Dbh	0	0.0278322	0	0.0341782	0.0117637	0	0	0	0	0.0127929	0	0	4.73236	1.68315	1	1
A730036I17Rik	0.00750071	0	0.0161019	0.0219839	0.0226998	0.0153479	0	0	0	0	0	0.00640225	4.73236	2.22024	1	1
Mir568	0	0	0	0	0	0	0	0	0	0	0	0	4.73236	2.30166	1	1
Dnajb7	0.0247159	0	0	0	0.0747988	0	0	0	0	0.027117	0	0	4.73236	2.30166	1	1
Gabbr2	0	0.00761702	0	0	0.00643889	0.0130605	0	0	0	0.00700194	0	0	4.73236	2.30166	1	1
Trim38	0.0190078	0.0453664	0.0204022	0.0742804	0.134223	0	0	0	0	0.0208535	0	0	4.73236	2.31093	1	1
A830019L24Rik	0	0.0399665	0	0.0327194	0.0337849	0	0	0	0	0.018371	0	0	4.73236	2.43713	1	1
6330409D20Rik	0	0.0316964	0	0.103796	0	0.0543484	0	0	0	0.0291415	0	0	4.73236	2.43713	1	1
Mir144	0	0	0	0	0	0	0	0	0	0	0	0	4.73236	2.82598	1	1
Gm7538	0.0184428	0	0	0.0180181	0.0558144	0	0	0	0	0	0.015111	0	4.73236	3.00603	1	1
Mir1901	0	0	0	0	0	0	0	0	0	0	0	0	4.73236	3.00603	1	1
Plxdc1	0	0.0107693	0	0	0.0182239	0.0184825	0	0	0	0	0	0.00770275	4.73236	3.00603	1	1
Gm8909	0.111399	0.0310378	0.0758455	0.171587	0.0336072	0.0369544	0.03875	0.0321349	0.0381603	0.047964	0.0335214	0.0481412	4.73236	3.00603	1	1
Oosp1	0.0363311	0	0	0.141978	0	0	0	0	0	0.0398642	0	0	4.73236	3.00603	1	1
Prok2	0	0	0.046501	0.148143	0	0.0221609	0	0	0	0.0237643	0	0	4.73236	3.21482	1	1
Krt27	0.0181659	0	0.0194985	0.0532427	0.0733019	0.0371711	0	0	0	0	0	0.0155056	4.73236	3.60366	1	1
Adamts13	0.0112805	0	0	0.0220444	0.0075229	0	0	0	0	0	0	0	4.73236	3.60366	1	1
Rbakdn	0	0.0922106	0	0.220918	0	0	0	0	0	0	0	0.0659538	4.73236	3.71041	1	1
Prr23a	0	0	0.0304832	0	0.0572987	0.116224	0	0	0	0	0.0232692	0	4.73236	4.41478	1	1
E030044B06Rik	0	0.0429051	0	0.105376	0	0	0	0	0	0	0	0.030688	4.73236	4.41478	1	1
1190003K10Rik	0	0	0	0.0265612	0	0	0	0	0	0.0298292	0	0	4.73236	4.73606	1	1
Mill1	0	0	0	0.0103593	0	0	0	0	0	0	0.00868789	0	4.73236	4.73606	1	1
Htr2b	0	0	0	0	0	0	0	0	0	0.0142335	0	0	4.73236	4.73606	1	1
Gm7244	0	0	0	0.0693903	0	0	0	0	0	0	0.0387963	0.0202081	4.73236	4.73606	1	1
Pigz	0	0	0	0.0119575	0	0	0	0	0	0.0134271	0	0	4.73236	4.73606	1	1
Gpr18	0	0	0	0.0214321	0	0	0	0	0	0	0	0.0187247	4.73236	4.73606	1	1
Gtsf1	0	0	0	0.0459009	0	0	0	0	0	0	0.038495	0	4.73236	4.73606	1	1
Tctex1d4	0	0	0	0.0305025	0	0	0	0	0	0	0.025581	0	4.73236	4.73606	1	1
Slc26a9	0	0	0	0	0	0	0	0	0	0	0.00577508	0	4.73236	4.73606	1	1
Nkg7	0	0	0	0.0390085	0	0	0	0	0	0.0438122	0	0	4.73236	4.73606	1	1
Cidea	0	0	0	0.0247017	0	0	0	0	0	0	0	0.0215812	4.73236	4.73606	1	1
Hdgfl1	0	0	0	0.0132288	0	0	0	0	0	0.0148548	0	0	4.73236	4.73606	1	1
A430078G23Rik	0	0	0	0.00856522	0	0	0	0	0	0.00961767	0	0	4.73236	4.73606	1	1
Pcdha6	2.66e-07	5.49e-07	1.01e-07	0.025584	0.00772528	8e-08	1.75e-07	6.67e-08	9.97e-08	6.96e-08	0.0333849	6.06e-07	4.73236	4.73606	1	1
4930579F01Rik	0	0	0	0.0169928	0	0	0	0	0	0.0190821	0	0	4.73236	4.73606	1	1
Gm6083	0	0	0	0.0252013	0	0.0175942	0	0	0	0	0	0	4.73236	4.73606	1	1
Klhl38	0	0	0	0.0117905	0	0	0	0	0	0.0132396	0	0	4.73236	4.73606	1	1
Nphs2	0	0	0	0.00814892	0	0	0	0	0	0.00915019	0	0	4.73236	4.73606	1	1
Lrrc69	0	0	0	0.0235689	0	0	0	0	0	0	0	0	4.73236	4.73606	1	1
A930016O22Rik	0.00564712	0	0	0	0	0.00192515	0	0	0	0.0123915	0	0	4.73236	4.73606	1	1
1700061G19Rik	0	0	0	0.010516	0	0	0	0	0	0	0.00881928	0	4.73236	4.73606	1	1
Ccer1	0	0	0	0.0142323	0	0	0	0	0	0.0159818	0	0	4.73236	4.73606	1	1
Dhrs7c	0	0	0	0.0257792	0	0	0	0	0	0.0289507	0	0	4.73236	4.73606	1	1
Npvf	0	0	0	0	0	0	0	0	0	0.0737637	0	0	4.73236	4.73606	1	1
Stfa2l1	0	0	0	0.114175	0	0	0	0	0	0	0	0.0997513	4.73236	4.73606	1	1
Gm13580	0	0	0	0.0667752	0	0	0	0	0	0	0	0.0583397	4.73236	4.73606	1	1
Gm20110	0	0	0	0.0125211	0	0	0	0	0	0	0.0105009	0	4.73236	4.73606	1	1
Mup3	0	0	0	0.0337704	0	0	0	0	0	0.0379275	0	0	4.73236	4.73606	1	1
Atp6v1e2	0	0	0	0	0	0.031022	0	0	0	0	0	0.0258811	4.73236	4.73606	1	1
Mir6931	0	0	0	0	0	0	0	0	0	0	0	0	4.73236	4.73606	1	1
Cebpe	0	0	0	0	0	0.0240114	0	0	0	0	0.0192294	0	4.73236	4.73606	1	1
Mir7061	0	0	0	0	0	0	0	0	0	0	0	0	4.73236	4.73606	1	1
Mlc1	0	0	0	0	0	0.0116664	0	0	0	0.0125095	0	0	4.73236	4.73606	1	1
Bcas1os2	0	0	0	0	0	0.0256006	0	0	0	0	0.020502	0	4.73236	4.73606	1	1
Clps	0	0	0	0	0.0850442	0	0	0	0	0	0	0.0719577	4.73236	4.73606	1	1
2010106C02Rik	0	0	0	0	0.0542412	0	0	0	0	0	0	0.0458946	4.73236	4.73606	1	1
Bhmt2	0	0	0	0	0.0129632	0	0	0	0	0.0140974	0	0	4.73236	4.73606	1	1
Serpina3b	0	0	0	0	0.0131023	0	0	0	0	0.0142488	0	0	4.73236	4.73606	1	1
Mir103-2	0	0	0	0	0	0	0	0	0	0	0	0	4.73236	4.73606	1	1
4930432J09Rik	0	0	0	0	0	0	0	0	0	0	0.00677805	0	4.73236	4.73606	1	1
Otop2	0	0	0	0	0.0114707	0	0	0	0	0	0	0.00970562	4.73236	4.73606	1	1
Slamf7	0	0	0	0	0.00647476	0	0	0	0	0	0	0.00547843	4.73236	4.73606	1	1
St8sia5	0	0	0	0	0.0136497	0	0	0	0	0	0.0110864	0	4.73236	4.73606	1	1
Fhl5	0	0.0643106	0	0	0.0271818	0	0	0	0	0.0295634	0	0	4.73236	4.73606	1	1
Rfx6	0	0	0	0.00820488	0.00847205	0	0	0	0	0.00921303	0	0	4.73236	8.47211	1	1
Gykl1	0	0	0	0	0.0285827	0	0	0	0	0.015542	0	0	4.73236	8.47211	1	1
Gm15645	4.49481	7.359	3.95717	5.53652	5.93844	6.7971	4.49748	2.95141	2.9605	2.59356	2.70259	5.59749	4.73236	8.47211	1	1
Folh1	0	0	0	0.00862225	0.00890301	0	0	0	0	0	0	0.00753302	4.73236	8.47211	1	1
Gm4937	0	0.0119864	0	0	0	0	0	0	0	0.0330616	0	0	4.73236	8.47211	1	1
Wdr95	0	0	0	0.0103912	0	0	0	0	0	0.0116682	0	0	4.73236	8.47211	1	1
Nmur2	0	0	0	0.0154057	0	0	0	0	0	0	0	0.00672977	4.73236	8.47211	1	1
Myh2	0	0	0	0.00938739	0	0	0.000990647	0	0	0.00564669	0	0.00351493	4.73236	8.47211	1	1
Nwd2	0	0	0	0.00567659	0	0	0	0	0	0	0.00238035	0	4.73236	8.47211	1	1
Gm1720	0	0	0	0.0364811	0	0	0	0	0	0	0.0152975	0	4.73236	8.47211	1	1
Glp2r	0	0	0	0.0101329	0	0	0	0	0	0	0	0.00442643	4.73236	8.47211	1	1
Serpina3j	0	0	0	0.0263838	0	0	0	0	0	0	0.0110634	0	4.73236	8.47211	1	1
Capn9	0	0	0	0.0111352	0	0	0	0	0	0	0.00933855	0	4.73236	8.47211	1	1
Gm1995	0	0	0	0	0.00590466	0.0329365	0.00844852	0	0.00636865	0	0.0023979	0.0124901	4.73236	8.47211	1	1
Gm15880	0	0	0	0	0	0.0184955	0	0	0	0	0	0.00771521	4.73236	8.47211	1	1
Fate1	0	0	0	0	0	0.0677305	0	0	0	0	0	0.0282532	4.73236	8.47211	1	1
Lilra5	0	0	0	0.0248579	0.0128337	0	0	0	0	0	0	0	4.73236	12.2082	1	1
Klk9	0	0	0	0.0186433	0.0385008	0	0	0	0	0	0	0.0162882	4.73236	12.2082	1	1
Bpifb4	0	0	0	0	0.0255867	0	0	0	0	0	0.0103908	0	4.73236	12.2082	1	1
4930511A02Rik	0	0	0	0	0.0282519	0.0143264	0	0	0	0.0153621	0	0	4.73236	12.2082	1	1
Gm2176	0	0	0	0.0309624	0.0159853	0	0	0	0	0	0	0	4.73236	12.2082	1	1
Gm5833	0	0	0	0.0411605	0	0	0	0	0	0.0154067	0	0	4.73236	12.2082	1	1
Mmp12	0	0	0	0.0208589	0	0	0	0	0	0	0.00583113	0	4.73236	12.2082	1	1
Ascl3	0	0	0	0.142118	0	0	0	0	0	0.0532098	0	0	4.73236	12.2082	1	1
Fbxw18	0	0	0	0.0540543	0	0	0	0	0	0.0202336	0	0	4.73236	12.2082	1	1
Neurog2	0	0	0	0	0	0.0369494	0	0	0	0	0	0.0102754	4.73236	12.2082	1	1
Gm525	0	0	0	0.189614	0.0652627	0	0	0	0	0.0710013	0	0	4.73236	15.9442	1	1
Pkd1l2	0	0	0	0.00329296	0.00340018	0	0	0	0	0	0.00276165	0	4.73236	15.9442	1	1
LOC381967	0	0	0	0.0189118	0	0.0198047	0	0.0193511	0	0	0	0.0165227	4.73236	15.9442	1	1
Grm7	0	0	0	0.0178461	0	0	0	0	0	0.00667949	0	0	4.73236	15.9442	1	1
Serpina3f	0	0.00393252	0	0.0500788	0	0	0	0	0	0	0	0.0196957	4.73236	15.9442	1	1
Npsr1	0	0	0	0	0	0	0	0	0	0	0	0	4.73236	15.9442	1	1
Grem2	0.348802	0.163234	0.0440458	0.354133	0.269074	0.223912	0.0526492	0.0478588	0.0223246	0.195069	0.308203	0.0934027	4.62106	1.39667	1	1
Adgb	0.033802	0.0230502	0.0103661	0.0235882	0.0243563	0.0345827	0.00464661	0.0241362	0	0.11124	0.0474777	0.0412168	4.59397	1.13729	1	1
Zfp42	0.637564	0.525345	0.553984	0.266949	0.413462	0.403799	0.0292144	0.015175	0.0330359	0.0832681	0.0497507	0.142527	4.55759	0.69269	1	1
Gpr150	0	0.0446765	0.107157	0.121918	0.113299	0.0766047	0	0.0374251	0.0135787	0	0.071573	0.159775	4.55759	1.95267	1	1
Vgf	0.0206285	0.0246172	0.0332125	0.0201534	0.0104048	0.0527625	0	0.0103108	0	0.011315	0.0169018	0.0264112	4.40652	0.992288	1	1
1700013F07Rik	0.188539	0.374991	0.0674563	0.0613988	0	0.321489	0	0.0628252	0	0.0689719	0	0.160928	4.40652	0.444764	1	1
Fcgr2b	0.325342	0.204705	0.151627	0.512297	0.081431	0.113557	0.0194178	0.0201726	0.0109785	0.0774908	0.0413363	0.0258368	4.40652	0.928465	1	1
Nkain2	0	0	0	0.0237696	0.0244261	0	0.00776653	0	0	0	0.0186373	0.0402274	4.40652	27.1524	1	0.439602
Prss42	0	0.0642635	0.0192671	0	0	0.0183649	0.0172729	0	0	0	0.0294148	0.0153215	4.40652	0.152145	1	0.947584
Hsd17b3	0	0	0	0	0	0	0.021579	0	0	0	0.110244	0	4.40652	1	1	1
9130015A21Rik	0	0	0	0	0	0	0.0680766	0	0	0.0776471	0.115932	0.0287247	4.40652	1	1	1
Mir324	0	0	0	0	0	0	0	0	0	0	0	0	4.40652	1.59728	1	1
Mroh2a	0	0	0.0035603	0	0.00334612	0.0101808	0.0031918	0	0	0.0109159	0.00271774	0	4.40652	3.71041	1	1
Kcns2	0.00495683	0	0	0.0145293	0	0.0101433	0.00476976	0	0	0.0163141	0.012185	0	4.40652	3.71041	1	1
Gm9962	0.0199975	0	0	0.0390739	0.0806925	0	0.0192428	0	0	0.0658183	0	0.0512067	4.40652	4.41478	1	1
Dpys	0.0127147	0	0	0	0	0	0	0	0.013835	0.0234498	0.0208358	0	4.40652	0.104078	1	1
Usp26	0.00616336	0	0	0.0240857	0	0	0	0	0.00670607	0.0270446	0.00504989	0.00526075	4.40652	1.65945	1	1
Clgn	0.186941	0.27886	0.338604	0.376686	0.271088	0.286889	0.0899429	0.233598	0.139845	1.02541	0.6031	0.678147	4.40467	1.01068	1	1
Slamf9	0	0	0	0	0	0	0.0248226	0	0	0.0283025	0.211358	0	4.37264	0.188534	1	1
Cngb1	0	0.00965114	0.0173612	0.00906432	0	0.0219036	0.00892784	0.00808466	0.0100959	0.0133075	0.0317694	0.026193	4.37264	0.455114	1	1
1700019A02Rik	0.288047	0.137497	0.0618353	0.22513	0	0.0589401	0.0554352	0.0575901	0	0.31611	0	0	4.37264	0.986538	1	1
C920009B18Rik	0	0.0134058	0	0.010975	0.0113323	0.00574658	0.0108097	0	0	0.0554545	0.0046021	0.00479427	4.37264	2.04829	1	1
A330048O09Rik	0.1578	0	0	0.102778	0.0530621	0	0.050615	0.157748	0.0572523	0.288613	0.775754	0.044897	4.34871	1.95169	1	1
Ucn2	0.0913082	0.0726424	0.0326687	0.0892054	0.27633	0.0934173	0.0878622	0.0304259	0.0662446	0.300549	0.1995	0.311745	4.20686	2.26573	1	1
Gpr17	0.00970613	0.00579145	0.00520906	0.0995672	0.0146871	0	0.0233495	0.0194058	0	0.0745321	0.0835025	0.0331387	4.15335	5.38734	1	0.0897856
6430562O15Rik	0.0958933	0.15258	0.0343092	0.140527	0.128981	0.0490541	0.0461371	0	0.0173908	0.0526011	0.0654744	0.136417	4.14825	1.19653	1	1
Taf7l	0	0.0334212	0	0.0684024	0.0706297	0.0286528	0.053898	0	0	0.138259	0.0458928	0.0358568	4.14825	5.15903	1	0.439602
Sync	0	0	0	0.167842	0.0266626	0	0	0.0264217	0	0.086987	0.0216556	0.0225598	3.98458	64.513	1	0.00750314
Epha10	0.0145797	0.0347976	0.0469474	0.00474796	0.00490257	0.0298329	0.00935294	0	0	0.026656	0.0119457	0.00829633	3.98458	0.393617	1	0.73612
F830016B08Rik	0.0391542	0.01869	0	0.0229515	0.00789961	0	0.0075353	0	0.0085205	0	0.0449129	0.0200521	3.98458	0.512206	0.144485	1
C6	0.018373	0	0.0197208	0.0269248	0	0	0	0.00918343	0	0	0.0301075	0.00784116	3.98458	1.08037	1	1
Fndc7	0.00519501	0	0.00557609	0.0101516	0	0.00531501	0.00499895	0	0.00565242	0.0113987	0.0085137	0.0266091	3.98458	1.27061	1	1
Trpc5os	0	0.00855842	0.0307911	0.0210196	0.0289387	0.0366868	0.0138021	0	0	0.0236021	0.0176282	0.0244857	3.98458	2.03517	1	1
1700084C01Rik	0.0196245	0.0468381	0	0.115035	0.0197968	0.0200778	0.0188838	0	0.0213547	0.129181	0.0321582	0.033501	3.98458	2.22024	1	1
Nr1h5	0	0	0	0	0	0	0	0	0.0214562	0.0432664	0.0242356	0.0168313	3.98458	1	1	1
Trim69	0	0	0.0502361	0.0152417	0.0629519	0	0.0150122	0.0155957	0.0339519	0.0855769	0.127825	0.0532649	3.94358	1.4146	1	1
BC021891	0.0352924	0.0157937	0	0.0172398	0.0356024	0.0722153	0.00849013	0.0176403	0.00959991	0.0145181	0.0903642	0.0338894	3.92134	2.18451	1	0.741654
Cdh17	0.0446033	0.0354852	0.0159584	0.0217881	0.0149983	0	0.00715333	0	0.0161771	0.008155	0.00609088	0.0761425	3.82374	0.373802	1	0.876705
Sst	0.246896	0.073659	0	0	0	0.315749	0	0.123407	0.0671878	0	0.202292	0.526847	3.82374	0.616529	1	1
4430402I18Rik	0.0373221	0.0445387	0.0400599	0.060771	0.0501998	0.0636403	0	0	0.0135368	0.0409441	0.0203863	0.0743315	3.82374	1.29518	1	1
C130030K03Rik	0.0247415	0.059051	0.0531128	0.0846009	0.0748763	0.0632824	0.0119039	0.0123666	0.0134607	0.0678563	0.0405434	0.0527954	3.82374	1.54968	1	1
Gm16532	0	0.0291235	0.144071	0.0238426	0.0246189	0.0873891	0	0.0121982	0.0132774	0.0401594	0.00999784	0.0937377	3.82374	0.809193	1	1
1700040L02Rik	0.35204	0.140037	0.0503818	0.77958	0.0947017	0	0.248419	0	0.102157	0.463484	0.615339	0.280452	3.76836	1.45506	1	1
Gm5544	0.283	0	0.07594	0.0691207	0.285486	0.0723843	0.03404	0.10609	0	0.194075	0.144921	0.211361	3.73891	0.948037	1	1
Bcl2l10	0	0	0.0254376	0	0	0	0	0.0236912	0	0.0520027	0	0.040457	3.70349	0.104078	1	1
5730420D15Rik	0.0508768	0	0.027299	0.0248476	0	0.130146	0	0	0.0276737	0.0558198	0	0.0651435	3.70349	1.28546	1	1
Mir181d	0	0	0	0	0	0	0	0	0	0	0	0	3.70349	1	1	1
1500009C09Rik	0.0181446	0	0	0.0177267	0	0	0	0.0181385	0	0.0398376	0.0297518	0.0154874	3.70349	0.892909	1	1
Zan	0	0.00354876	0.0031919	0.00435791	0.00299987	0	0	0.00148638	0	0.00326207	0.00243652	0.00126913	3.70349	1.03978	1	1
Mpp4	0.0105186	2.02e-200	5.3e-264	0.0102546	0.0342512	7.02e-293	2.41e-197	0	1.43e-215	0.0248318	0.0246509	0.0171547	3.70349	3.21482	1	1
Gm5878	0.00545477	0.0065095	0.0117098	0.00532915	0	0.00558077	0	0.00545294	0	0	0.00893863	0.0139678	3.70349	0.465084	1	1
Grm6	0	0	0.0251853	0	0.0118351	0	0	0.00586406	0	0	0.00961254	0.0100139	3.70349	0.872948	1	1
Dbpht2	0.0173582	0	0.0186315	0	0.0262659	0.0177591	0.00835153	0	0	0.0190421	0.0213334	0	3.70349	1.03978	1	1
Plcd4	0	0	0	0	0	0.0195924	0	0.00957132	0	0.0315125	0.00784479	0.00817235	3.70349	8.47211	1	1
G630071F17Rik	0	0.0602421	0.0361228	0.0246593	0.0169748	0	0	0	0	0	0.0206806	0.00718138	3.70349	0.407082	1	1
Gm13242	0.46282	0.235146	0.325078	0.265571	0.284312	0.29707	0.0650371	0.0402834	0.032478	0.0626829	0.0484772	0.0614206	3.70349	0.704325	1	1
Sult6b1	0	0	0	0.0127576	0.013173	0.02672	0	0	0	0.0143257	0	0.033438	3.70349	0.875273	1	1
Tnk2os	0	0.0243677	0.0219172	0.0797964	0	0	0.0196487	0	0	0	0.0334608	0.017429	3.70349	2.04829	1	1
B230319C09Rik	0.0163273	0	0	0.0319026	0	0	0	0	0.0177664	0.0358247	0.0267552	0.0139362	3.70349	5.11916	1	0.947584
Kcnk10	0.0104029	0	0	0	0.0209886	0.0106432	0	0	0.0113193	0.0228246	0.00852354	0	3.70349	3.71041	1	1
Gm5095	0	0	0	0.0179633	0	0	0	0	0.0200077	0	0	0	3.70349	8.47211	1	1
Nobox	0.0287036	0	0.0308091	0	0.0289557	0	0	0	0.0156165	0.0629792	0.011759	0	3.70349	0.465084	1	1
Mir7090	0	0	0	0	0	0	0	0	0	0	0	0	3.70349	2.30166	1	1
Mettl21c	0.192693	0.0657006	0	0.268936	0.0833081	0.140817	0.0264887	0.0550367	0.0599129	0.271823	0.338317	0.0234962	3.65091	1.99959	1	1
Col14a1	0.124069	0.217462	0.320441	0.295454	0.0469346	0.293538	0.0410393	0.0852691	0	0.191392	0.209663	0.115828	3.63101	0.944694	1	1
Trim67	0	0.00335731	0	0	0	0.00287831	0	0.00281239	0.00306098	0.0123445	0.00461015	0.00720397	3.59652	0.892909	1	1
Cd28	0.0176623	0.0281033	0.0126386	0	0	0.0120468	0	0.0117709	0	0.00645846	0.00482381	0.0351766	3.59652	0.213206	1	0.746406
Gabrq	0	0.0281579	0.00548403	0.00499158	0	0	0.00491642	0	0.0128372	0.0168151	0.016745	0.0101	3.59652	0.340424	1	1
B430306N03Rik	0.0223017	0.0354852	0.0159584	0	0.0599934	0.038028	0.00715333	0	0	0	0.0121818	0.0444165	3.59652	1.24743	1	1
Ffar4	0.0204021	0.0973884	0.109494	0	0.164651	0.146114	0.0196322	0.0203953	0	0	0.0835815	0.0696572	3.59652	1.29518	1	1
Trim15	0.0307617	0	0.0495294	0.0300565	0.0155179	0.0944246	0	0.0307548	0	0	0.0983027	0.0393867	3.59652	1.53748	1	1
Car10	0	0.00922853	0.016601	0.0226654	0.00780115	0.00791186	0	0	0.0168286	0	0.0316808	0.00660072	3.59652	1.4146	1	1
Bcl2a1b	0.144801	0.10368	0.046627	0.226347	0.0438219	0	0.111469	0.0289506	0.157597	0.317783	0.17203	0.185393	3.55574	0.873888	1	1
Ccno	0.0434939	0.0173013	0.0311229	0	0.0292506	0.0148329	0	0.0434793	0	0.0636208	0.0593939	0.0494991	3.55574	0.455114	1	1
Abcc2	0.00466951	0	0.00501204	0.0182479	0.0188421	0.00477737	0.0134798	0	0	0.00512236	0.0306073	0.00797133	3.55574	4.38135	1	0.746406
Bst1	0.0454621	0.0678158	0.0731954	0.111038	0.0114653	0.0697683	0	0	0.0371004	0.0374052	0.0558734	0.0194021	3.55574	0.984013	1	1
Dmbx1	0.044439	0.0227088	0.0136072	0.0496206	0.0127886	0.0519635	0.0183111	0.0063365	0.00689679	0.0557167	0.0468183	0.0162425	3.52095	1.29631	1	1
Lancl3	0.0325846	0.0311081	0.0209849	0.108236	0.144631	0.0400047	0.0376258	0.0130295	0.035454	0.135832	0.0694145	0.161313	3.48403	2.96951	1	0.0986867
Clec3b	0.24659	0.183919	0.0992545	0.0602278	0.217661	0.189215	0.0593209	0.184881	0.0335443	0.169099	0.505103	0.289407	3.40882	0.746825	1	1
Slc44a5	0.018666	0.0297003	0.0133568	0.103338	0.00627664	0.0127314	0.0179615	0	0.0270795	0.0477784	0.0560772	0.0584188	3.39524	1.99959	1	1
Ackr2	0.0179683	0.0107201	0.0385751	0.0263328	0.0362545	0.036769	0.0259363	0.0089801	0.00977433	0.0295685	0.066256	0.0613531	3.3554	1.35235	1	1
1010001N08Rik	0.462643	0.435604	0.584417	0.0903979	0	0.0946661	0	0.247193	0	0	0	0.660334	3.3554	0.151245	1	0.0025967
Ankrd66	0.0434415	0	0.0233141	0.148544	0.043823	0.0444449	0.083604	0.0217135	0	0.214473	0.0533901	0.148318	3.3554	3.02587	1	1
D630029K05Rik	0	0.0299518	0	0.036782	0.0126584	0	0	0.0376364	0	0.0688395	0	0.0535602	3.28775	1.65945	1	1
Slc28a3	0	0	0	0.0379804	0	0	0.00534408	0	0.0120854	0.0304616	0.0182014	0.0094807	3.28775	34.6245	1	0.30107
Ms4a10	0.181023	0.180021	0.0647671	0.117902	0.0608708	0.123469	0	0.090481	0	0.0662057	0.0247198	0.103008	3.28775	0.870345	1	1
Snord67	28.1484	0	0	0	0	0	0	0	0	0	23.0631	0	3.28775	1.20568	1	1
2310001H17Rik	0.0939659	0	0	0	0.0947924	0.137046	0.0452098	0	0.0511361	0.206225	0.164731	0.120307	3.28775	1.65945	1	1
Rfx4	0.0157788	0.00941472	0.00846797	0.616723	0.00795854	0.0242151	0.131039	0	0.00858406	0.380902	0.127464	0.0471388	3.28315	13.408	1	8.16409e-10
Upk3b	0.145527	0.442059	0.610608	0.012925	0.0533836	0.338383	0.0509217	0.119028	0.0143954	0.0290274	0.0433586	0.632366	3.25483	0.348892	1	0.0104453
Cacng1	0	0.0289915	0	0.284814	0.0735221	0.0745655	0	0	0.0264369	0.0799623	0.0796203	0.0207362	3.20846	14.9804	1	0.00724518
Myt1l	0	0.012557	0.00376262	0	0.00353626	0.00717599	0	0.0035043	0.00381408	0.00384541	0.0172452	0.00299211	3.20846	0.670178	1	1
Igsf5	0.0175843	0.0419696	0	0.0545107	0	0.0539729	0	0.0287453	0	0	0.0720401	0.0300188	3.20846	1.68315	1	1
Plscr2	0.0286274	0	0	0.0279681	0.0288788	0.0146443	0.027547	0	0	0.0314061	0.0117278	0.0122175	3.20846	2.04829	1	1
Hcar2	0.0139064	0.0165953	0	0.0679306	0	0	0.0267631	0	0	0.0305123	0.0341822	0.0237397	3.20846	2.04829	1	1
2310065F04Rik	0.0288406	0	0	0.0469606	0	0	0.00925071	0	0	0.042185	0.031507	0	3.20846	2.48878	1	1
1700097N02Rik	0.0379255	0	0	0.18526	0	0	0.0547413	0.0189564	0.144463	0.312106	0.0466108	0.0161857	3.20846	3.00603	1	1
Fstl4	0	0.00992305	0	0.0243711	0	0.0255219	0.0160028	0	0	0.0456094	0.013626	0	3.20846	4.41478	1	1
Ldhd	0.0120145	0.0143376	0	0.0469512	0	0.049168	0	0	0.026146	0.0395412	0.00984395	0.02051	3.20846	3.9925	1	0.945548
Tspan2os	0.0631743	0.0753897	0	0	0	0	0	0	0.137535	0.138664	0	0.107845	3.20846	0.104078	1	1
Cldn2	0.00846354	0.0808004	0.0181688	0	0	0	0	0	0.0184179	0.0464231	0.00693452	0.0144482	3.20846	0.0206847	1	0.0509177
Tsga13	0.103627	0.123664	0.055614	0.07593	0.0522683	0.026505	0	0	0.0281921	0	0.0424527	0.132676	3.20846	0.870535	1	1
Tnf	0.0346117	0.0619592	0	0.0338146	0.0349156	0.017703	0	0	0.0376626	0.0759494	0.0141773	0.0443164	3.20846	0.873888	1	1
Gm11549	0	0	0.0230454	0.020976	0	0.0109832	0	0	0.0233619	0.0824382	0	0.00916308	3.20846	1.27061	1	1
4930415F15Rik	0.132947	0.105769	0.0475663	0.043295	0.134114	0.0906784	0.127929	0	0.0482319	0.0972562	0.326786	0.189128	3.18984	1.35235	1	1
AI854517	0.0513847	0.0175157	0.0236343	0.143442	0.0592419	0.0600827	0.0565098	0.0293506	0.0159703	0.0805299	0.166053	0.0814573	3.18109	2.64458	1	0.325385
Nxnl2	0.404968	0.483272	0.135836	1.48365	0.434057	0.310741	0.243552	0.101208	0.137716	0.499851	0.622137	0.410472	3.16475	2.22105	1	0.146219
Nalcn	0.0245197	0.00836023	0.00375976	0.0444878	0.00706715	0	0.00337061	0.0140065	0.00381117	0.0307398	0.02009	0.0298983	3.14609	1.29518	1	1
Hist1h3a	1.78503	1.14209	1.42898	3.84753	2.39826	1.49094	2.05089	1.23295	1.65226	3.12142	2.51029	2.11539	3.13471	1.88595	1	0.985862
Ltb4r1	0.0204194	0.0974706	0.0219172	0.0997455	0.144191	0.020891	0.0392975	0.0204125	0.0222198	0.112012	0.100382	0.034858	3.12489	2.07247	1	1
Ccdc38	0.0187141	0.0167495	0.0150651	0.00685616	0.0212382	0.0215397	0.0191333	0.00584619	0.00636316	0.0397756	0.0229998	0.0159734	3.09496	0.285365	1	0.0810277
Nyx	0	0	0.0228228	0.0138489	0.0571994	0.0507597	0.0204605	0	0.0231355	0.0466511	0.0232289	0.060497	3.09496	4.63714	1	0.257111
Rgn	0.0708033	0.0633703	0.0759971	0.415036	0.160706	0.0905484	0.0340656	0.0530847	0.0770447	0.233033	0.203042	0.0755429	3.02747	2.9573	1	0.187925
Vwa5b2	0.0330935	0.0267372	0.0241633	0.0820905	0.0648444	0.0229225	0.0431188	0.00559936	0.0120003	0.0430116	0.0276352	0.0478097	3.02632	2.11673	1	0.748779
Acvr1c	0.0143157	0.0136668	0.0176724	0.0195806	0.00577616	0.00878755	0.0137754	0.00548635	0	0.0361228	0.0179869	0.0122192	3.02632	0.668319	1	1
Sbspon	0.0190454	0.0454562	0.0102213	0.0837307	0.0576381	0.00974269	0.0183267	0.0285586	0.020723	0.0835731	0.0390118	0.0650251	3.02632	1.71528	1	1
Rhcg	0.0128503	0.0153351	0	0.0125544	0.0129632	0	0	0.012846	0	0.0422923	0.0421151	0.0438737	3.01975	0.881763	1	1
Hbb-bh2	0.756113	0.164057	0.368899	0.335773	0.485389	0.0703253	0	0	0	0	0.168958	0.117342	3.01975	1.07388	1	1
Gm6878	0	0.0318894	0	0.078321	0	0	0	0	0.0436156	0.0293159	0.0766316	0	3.01975	3.9925	1	0.945548
Nfix	0.21931	0.261983	0.106807	0.911295	0.297299	0.127916	0.316684	0.178129	0.295781	1.25929	0.583909	0.647643	3.00141	2.18915	1	0.0211318
Kcnh6	0.00914484	0	0	0	0	0	0	0.00914178	0	0	0.0224782	0.0078056	3.00047	0.104078	1	1
Myo7b	0	0.0180929	0.0122051	0.00370303	0.00382361	0.00387787	0	0.00378905	0	0	0.00310556	0.00970571	3.00047	0.344546	1	1
Ltc4s	0	0.0757855	0.272658	0.0620434	0	0.194919	0	0.0634847	0	0	0.208132	0	3.00047	0.707991	1	1
1700120K04Rik	0	0	0.0772928	0	0	0.0736739	0	0	0	0	0.118002	0	3.00047	0.892909	1	1
Eppin	0.0883076	0.0526914	0	0.215685	0	0	0	0.044139	0	0	0.108531	0.0376876	3.00047	1.4146	1	1
Hmx2	0.0165507	0	0	0.0161695	0	0	0	0.0165451	0	0	0.0271212	0.0282537	3.00047	1.59728	1	1
Mir7063	0	0	0	0	0	98.0945	0	0	0	0	0	0	3.00047	1.59728	1	1
Hao2	0.0131865	0	0.0141537	0.0128828	0.0266045	0.0404731	0	0.013182	0	0	0	0.0450213	3.00047	2.82598	1	1
Msmp	0	0	0	0	0.227694	0.09237	0.0434386	0	0	0.0495356	0	0.115594	3.00047	27.1524	1	0.439602
Htr3b	0	0	0	0.0107259	0.0221504	0.0224647	0.0105644	0	0	0	0.00899535	0.0187419	3.00047	27.1524	1	0.439602
Sox2ot	0	0	0	0.0513355	0.017669	0	0.00842709	0	0	0.00960723	0	0.00747507	3.00047	23.4163	1	0.636445
Slc9a2	0.0147275	0	0	0.0359708	0	0.0301354	0.00708585	0	0	0.00807807	0.0181003	0	3.00047	4.38135	1	0.746406
Cd244	0	0.0325273	0	0	0	0.00697163	0.00655706	0	0	0.0149504	0	0.0116326	3.00047	0.210301	1	1
Gm10825	0.0195095	0.0266078	0.00897455	0.00544577	0.0281155	0.0171087	0.0151974	0.00557228	0	0.0183443	0.00152237	0.0237891	3.00047	0.210301	1	1
Bglap3	0.0598908	0.0714712	0.064284	0.0585115	0.0604167	0.0408494	0.0576305	0	0.0543261	0	0.147213	0.0511199	3.00047	0.465084	1	1
Ddn	0	0.0163465	0.022054	0.0200736	0	0	0.00659046	0	0	0.0150266	0.00561162	0.00584593	3.00047	0.542095	1	1
Slc17a8	0.0114004	0.0136048	0.0122367	0.0111378	0.0172508	0	0.00548507	0	0	0.00625306	0.00934081	0.00486542	3.00047	0.594392	1	1
Ivl	0.0704634	0.0336353	0.0453793	0.0275362	0.0568658	0.0288364	0.0135608	0	0	0	0.0115467	0.0360865	3.00047	0.701361	1	1
Fam92b	0	0	0.105791	0.0240729	0.0248568	0.050419	0.0237104	0	0	0	0	0.0841273	3.00047	0.875273	1	1
Aox2	0.010592	0	0	0.00517402	0	0.0108366	0.00509611	0	0	0.0232385	0	0	3.00047	0.875273	1	1
4930404N11Rik	0	0	0.0532194	0	0	0	0	0	0	0.0544096	0	0.0846421	3.00047	0.877514	1	1
Psg17	0.0386742	0	0	0	0.0130046	0.0263783	0.0124049	0	0	0.0141425	0.0211249	0.0110035	3.00047	0.877514	1	1
4933416M07Rik	0.0184288	0	0	0	0.0371813	0	0.0177333	0	0	0.0404363	0.0301989	0	3.00047	1.59728	1	1
Wdr63	0	0.0100438	0.00903383	0.0246678	0	0.0172217	0.0080988	0	0	0	0.00689593	0.0215516	3.00047	2.43713	1	1
Ncmap	0	0.0698028	0	0.0760977	0.0196679	0.0521166	0.0187609	0	0	0	0.0319499	0.033284	3.00047	2.48878	1	1
Gm6607	0.0707473	0	0.0379685	0.172795	0.285474	0	0.0680773	0.0353618	0	0.155296	0.0579661	0.0603865	3.00047	3.71041	1	1
Gbgt1	0	0	0	0.0209571	0.0432791	0	0.0206416	0	0	0.0235346	0	0.0549291	3.00047	15.9442	1	1
4930550L24Rik	0.0531803	0	0.0380542	0	0	0	0	0	0.0192894	0	0.0435727	0.0151307	3.00047	0.0444043	1	0.888243
Gm6583	0.0117805	0.0281168	0	0	0	0.0120526	0	0	0.0128184	0.0129237	0	0.0301659	3.00047	0.340424	1	1
Adora3	0.0335296	0	0.0119964	0.0218385	0.0307615	0	0	0	0.0121612	0.0334537	0.018315	0	3.00047	0.875273	1	1
Tbx20	0	0.00463577	0.00833919	0.00759035	0	0.00397437	0	0	0.00422663	0	0.00318284	0.00994722	3.00047	0.877514	1	1
Trim75	0	0	0	0	0	0	0	0	0.0114623	0.0231128	0.00863115	0.00899155	3.00047	1	1	1
Lmod2	0	0	0.0295138	0.0402952	0	0.0421978	0	0	0.0149599	0.0150827	0.0112646	0.0234699	3.00047	2.43713	1	1
Pabpn1l	0	0	0	0	0	0	0	0	0	0	0	0.0220419	3.00047	4.73606	1	1
5031425F14Rik	0	0	0	0	0.0170816	0	0	0	0.0184254	0.0371535	0.0277475	0	3.00047	8.47211	1	1
Fam25c	0	0	0	0.442041	0	0	0	0	0.164283	0	0.123573	0.386199	3.00047	12.2082	1	1
Rgs6	0.0169757	0	0.00607303	0.303925	0.0342504	0	0.0544519	0.0113131	0.0246286	0.0496627	0.041728	0.06762	2.95598	20.6154	1	0.000333997
Ankmy1	0.0239104	0.0665786	0.0684382	0.0311463	0.0241204	0.0163084	0.00766933	0.00796745	0.0346882	0.0699463	0.0718327	0.0204087	2.95598	0.526319	1	1
C2cd4a	0	0.100876	0.181463	0.020646	0.170546	0.0756729	0	0.105628	0.0229962	0.0231851	0.0865743	0.270568	2.95598	0.870041	1	1
Gm9895	0.105891	0.189549	0.170488	0.413809	0.106821	0.108337	0.152842	0.0529277	0	0	0.390423	0.135575	2.92022	1.17988	1	1
Itgb2l	0.0100362	0	0.0215448	0.0490252	0	0.05134	0.0193148	0.0100328	0.0109202	0.0220199	0.0657844	0.0342656	2.92022	2.75733	1	1
Ppp1r2-ps3	1.78332	1.37846	1.87063	1.28689	2.67803	2.48797	1.79402	2.00556	2.44813	2.22364	1.82643	2.11026	2.92022	0.446865	1	1
Sgca	0.0158047	0.0188608	0.0169641	0.185289	0	0	0.0608331	0	0	0.052017	0.0776968	0.0269804	2.92022	3.29442	1	0.909995
Crip3	0.12939	0.115805	0	0.0948062	0.0604937	0.132378	0.0622513	0.0323336	0.0351996	0.177461	0.212032	0.10237	2.86914	1.02532	1	1
Fgf7	0.176694	0.10543	0.136973	0.268527	0.0396101	0.150646	0.0188917	0.0294391	0.021362	0.150762	0.0643433	0.0418937	2.86914	1.12769	1	1
Il11	0.059087	0.123398	0.0792773	0.0180378	0.0596059	0.0100732	0.0426422	0	0.0321457	0.0648223	0.0363088	0.0882606	2.85874	0.416459	1	0.876705
Gprin2	0.052074	0.062143	0.0745251	0.390039	0	0.142071	0.0334058	0	0.0566642	0.0380865	0.0426663	0.162975	2.85874	2.73732	1	0.351993
1700008O03Rik	0.0687402	0.123048	0.0368913	0.100736	0.0693439	0	0.033073	0.0343586	0.0748094	0.263984	0.0563217	0.17602	2.85874	0.871753	1	1
Bean1	0.0163045	0.0972915	0.0175005	0.137753	0.0164477	0.0166811	0.0235343	0.00814898	0.00886965	0.02683	0.0400647	0.0556514	2.85874	1.3581	1	1
Mdga2	0.010065	0.0240224	0.0135042	0.0245937	0.0203068	0.0231758	0.00242129	0.00251541	0.00821324	0.00276024	0.0103083	0.0236338	2.85874	1.4239	1	1
Foxo6	0.0729774	0.174177	0.100711	0.183334	0.0631014	0.159992	0.0300957	0.0104219	0.0567186	0.102932	0.0768771	0.0978843	2.83983	1.12745	1	1
Aspa	0.0363865	0	0.0195278	0.0177742	0.036706	0.037227	0.0350132	0	0	0.0199597	0.0745323	0.0155289	2.8204	1.68315	1	1
8430426J06Rik	0.113201	0	0.0843204	0.0655061	0.0792477	0.522411	0	0	0.061595	0.0367697	0.128733	0.0335255	2.8204	2.07247	1	1
Tescl	0.0356355	0	0.0764992	0.0348148	0.0359485	0	0.0342906	0	0.0387822	0.0391008	0.116791	0.0608336	2.8204	0.608969	1	1
Car1	0	0	0	0.0725678	0	0.0759942	0.0238107	0	0.0538547	0.0268434	0.0801838	0.042261	2.8204	3.00603	0.878089	1
Aldh3a1	0	0	0	0.0777643	0	0	0.0153183	0	0.0189679	0.0561666	0.0428493	0	2.8204	19.6803	1	0.888243
Apoc2	0.0930624	1.27716	0	0.0454596	0	0.047606	0.0447751	0	0.0506442	0.255301	0.0762498	0	2.8204	0.0780108	1	0.00161555
Fmo6	0.0436508	0	0	0.0142152	0	0	0.0140011	0	0.0158325	0.0638503	0.0357649	0	2.8204	0.340424	1	1
4930467K11Rik	0.0937838	0	0	0.137436	0	0	0	0	0	0.0514562	0.0384204	0.0800494	2.8204	1.49056	1	1
Fkbp6	0	0.180471	0	0.0437079	0.220634	0	0.0226232	0.0235025	0	0	0.0385299	0.100345	2.8204	1.84789	1	1
Gm6623	2.50085	1.95559	1.97346	2.39362	2.78082	2.33681	3.10731	2.46277	2.46221	2.97949	2.40293	2.62832	2.8204	3.71041	1	1
Olig1	0	0	0	0.0120366	0.0248571	0	0.0118554	0	0.0134059	0.0540639	0.0302837	0	2.8204	12.2082	1	1
Morc2b	0.0138152	0	0	0	0.00348413	0	0	0	0.0150318	0.00757763	0.00565967	0.02948	2.8204	0.104078	1	1
Htr1b	0.152181	0.0605356	0.0816722	0.0247794	0	0	0	0	0.027601	0.0556555	0	0.0649473	2.8204	0.0899555	1	0.133336
Mir345	0	0	0	0	0	0	0	0	0	0	0	0	2.81699	1.34145	1	1
Krt24	0.0489819	0	0	0.414733	0	0	0.0628444	0	0.0177664	0.125386	0.0133776	0.11149	2.81699	5.38734	1	0.0897856
Mnd1-ps	0.711684	0.594319	0.607064	0.437436	0.522998	0.639719	0.792159	0.824523	0.741892	0.620449	0.879172	0.531024	2.81699	1.21035	1	1
Snord37	0	0	0	0	0	0	0	0	0	0	0	0	2.81699	1.23233	1	1
Ret	0.0289595	0.0939437	0.0800944	0.0563337	0.051335	0.145748	0.019583	0.0123898	0.0184631	0.0520945	0.0389071	0.0530155	2.81592	1.21104	1	1
Mpo	0.217247	0.901217	0.355327	0.121282	0.740954	0.137593	0.0696828	0.134441	0.180103	0.40856	0.194952	0.529806	2.8154	0.657988	1	0.849281
H2-Oa	0.0574744	0.0685876	0.0925356	0.421131	0.173937	0.117604	0.165916	0.0861827	0.0625462	0.34683	0.235455	0.122643	2.79686	2.12373	1	0.673933
Cmtm5	0.318842	0.042277	0	0.50462	0.0605659	0.108736	0.0340898	0.14166	0.115666	0.116615	0.343136	0.272148	2.76392	1.71934	1	1
Nos1	0.0405316	0.0483688	0.0435048	0.0169706	0.0292054	0.0296199	0	0.0347297	0.00630007	0.0127036	0.0474416	0.0593071	2.76392	0.486655	1	0.865483
Thpo	0.142106	0.0466242	0.153764	0.115693	0.10751	0.119916	0.0125317	0.0354972	0.0425122	0.0571486	0.0987249	0.101082	2.76392	0.89986	1	1
Aicda	0.0773427	0	0	0.0107945	0	0.0565208	0	0.0110453	0.0240446	0.0363632	0.0543171	0.00943086	2.75176	0.752247	1	1
Ndp	0.0702996	0.0335571	0.0301826	0.192306	0.0141834	0.115077	0	0.0281104	0.0152989	0.0462737	0.0575993	0.0240017	2.75176	2.56372	1	0.628638
Cst7	0.0931835	0.0370672	0.0333397	0.0303458	0	0	0	0.0621015	0	0.102241	0	0.132562	2.75176	0.210301	1	1
Tmem252	0.0214609	0.0896372	0.0230352	0.0104833	0.0216494	0.0768483	0	0.0321806	0	0.0235433	0.0351676	0.0366361	2.75176	0.793478	1	1
Hist1h2an	0.762687	0.944532	0.358756	0.886994	0.768578	0.587121	0.42402	0.479894	0.472395	0.578821	0.794195	0.83521	2.75176	1.37158	1	1
Rgs1	0	0.0257129	0	0	0	0	0.0622005	0	0	0.118197	0.0353081	0.0551736	2.75176	0.188534	1	1
Tlr9	0	0.0353874	0.0079572	0.021728	0	0.0151693	0.00713361	0.00741091	0.00806626	0.0243975	0.0242964	0.0189831	2.75176	0.873888	1	1
Synm	0.0280909	0.0555981	0.0724075	0.0878213	0.141702	0.0193953	0	0.0225017	0.0312915	0.0801235	0.0644487	0.0519956	2.74478	1.2548	1	1
Tac2	0.663605	0.3655	0.164372	1.44626	0.875413	0.0522243	0.491201	0.408235	0.333363	1.23238	1.79846	0.827847	2.72533	1.66851	1	1
Piwil1	0.0194252	0.0154542	0.0139001	0	0.00653193	0.00662463	0.0124614	0.0064729	0.00704525	0.0497219	0.0265264	0.0165804	2.71555	0.392186	1	1
Prkag3	0.018436	0.0440016	0.0395767	0.00900571	0	0	0.00887011	0.0184298	0	0.030337	0.0151054	0.0550763	2.71555	0.0899555	1	0.133336
4930511E03Rik	0.0358477	0.0142597	0	0.0466961	0.0241083	0.0244505	0.0229965	0	0	0.0393264	0.0685334	0.0203986	2.71555	1.90074	1	1
Fam186b	0	0.0484498	0.0348621	0.0158658	0.040956	0.00830745	0	0	0.0353401	0.0267228	0.0399177	0.0138615	2.71555	0.777329	1	1
Rbm11	0.14565	0.0926999	0.0938002	0.199213	0.18611	0.208619	0.0840916	0	0.0528264	0.191737	0.103425	0.0994556	2.6942	1.58759	1	1
Art1	0.179977	0.214778	0.214644	0.429813	0.201731	0.0818376	0.115457	0.099954	0.0652821	0.285213	0.245771	0.273102	2.6942	1.07003	1	1
Elavl3	0.0100404	0.0119818	0.0107769	0	0.0151929	0.00513616	0.00966147	0.00501852	0.0109244	0.00550708	0.0123398	0.05142	2.69319	0.594392	1	1
Tmem154	0.0463106	0.0368435	0	0.143273	0.0467173	0.0710705	0.0148543	0.0231476	0.0839819	0.0677374	0.126481	0.111997	2.68792	2.85746	1	0.184982
1700065D16Rik	0	0.670865	0.139528	0.635	0.524542	0.0793406	0.375263	0.155059	0.141575	0.570952	0.532546	0.177149	2.66701	1.50919	1	1
Apol8	0.356058	0.123931	0.143316	0.78268	0.14966	0.151784	0.0285517	0.0444923	0.0322864	0.0488274	0.0364666	0.177283	2.66701	1.67035	1	0.799328
Abi3bp	0.111782	0.0450489	0.0353168	0.0685163	0.0331922	0.0336632	0.0316614	0.00657808	0.00715973	0.0360947	0.0593018	0.0393186	2.6587	0.6718	1	1
Cbln2	0.157755	0.0289628	0.0390755	0.521643	0	0.111738	0.035031	0.0242619	0.0396125	0.0798757	0.0894842	0.103578	2.6587	2.58364	1	0.172006
Cadm2	0.142634	0.0866485	0.0695837	0.139349	0.112491	0.0663257	0.0723642	0.0336943	0.0253846	0.170689	0.13174	0.0885399	2.63815	1.03072	1	1
Slc24a1	0.0241684	0.0576831	0.0466942	0.00472235	0.0146284	0.0395626	0.018605	0.0193282	0.0157778	0.0742344	0.027723	0.0330063	2.56228	0.422025	1	0.58503
Ccdc67	0.0772801	0.020494	0.0184331	0.0838893	0.0692968	0.131775	0.0247879	0.0171676	0.0373718	0.103617	0.084425	0.0293167	2.55836	2.37912	1	0.437476
4930444P10Rik	0.0474435	0.0566172	0	0.185404	0	0.0485394	0.182612	0	0	0.676803	0.116617	0.202478	2.55348	1.08037	1	1
Fmo2	0.0695991	0	0	0.211544	0.0156023	0	0.119062	0	0.0925572	0.288436	0.240774	0.0396043	2.55311	3.03382	1	0.247792
Gm10125	0	0	0	0	0	0.076055	0	0.0371565	0	0.061167	0.0456811	0.11104	2.54724	1.4146	1	1
Enpep	0.0181435	0.0433034	0.0519317	0.0472683	0.0732113	0.0495002	0.00581958	0.0362748	0	0.0265377	0.0396418	0.0258107	2.54724	1.51162	1	1
Mdh1b	0.0804424	0.0767974	0.138149	0.0471539	0.0649191	0.0823005	0.0154813	0.0804154	0.0175065	0.0176503	0.158183	0.0686618	2.54724	0.679273	1	1
Mir1894	0	663.612	298.439	407.46	140.243	0	0	138.975	170.389	858.943	0	237.325	2.54724	0.970551	1	1
B3gnt3	0.140384	0.289368	0.205476	0.274303	0.141617	0.078342	0.0122806	0.0127579	0.0694335	0.0140008	0	0.196078	2.54724	0.706692	1	1
Serpina7	0.191238	0.0402733	0.0362234	0.054951	0.158873	0.0345274	0.0216495	0.0337365	0.0244806	0.0863861	0.0829529	0.0480092	2.54724	0.831985	1	1
Hrh3	0.0100154	0.023904	0.0215002	0.107633	0	0.0102468	0.0385498	0	0.0108977	0.0109872	0.0738545	0.0512922	2.53901	2.03517	1	1
Wfdc17	0.184694	0	0	0.180441	0	0.283441	0.266586	0.184633	0.100545	0.304114	0.605311	0.394116	2.53901	2.04829	1	1
Rab44	0	0	0.019989	0.0667113	0.0500972	0.019053	0.0238934	0.0124111	0	0.074907	0.0152585	0.0158956	2.53901	5.44278	1	0.0986867
Krt28	0.0377488	0.135144	0.202589	0.0921986	0.0761607	0.173793	0.0181621	0.0188681	0.0205384	0.0414142	0.17011	0.0322206	2.52764	0.964928	1	1
Ptpn20	0.0335724	0.0400639	0.0630613	0.106597	0.152402	0.0515218	0.00807633	0.0251708	0	0.0828659	0.0275072	0.0143279	2.52764	2.31375	1	0.37235
Phox2a	0	0.164769	0.0740999	0.0674459	0.0870526	0.088288	0.0166076	0.0345063	0.0375606	0.0189346	0.127269	0.073657	2.52764	1.06714	1	1
BC024139	0.00994952	0	0.0106794	0.0922406	0.0607813	0	0.0322147	0	0.0108259	0.0109149	0.00815204	0.0849243	2.51088	5.93672	1	0.23624
Kcnh8	0	0	0	0.0121604	0	0.0636731	0.0119773	0	0	0.0409651	0.0203968	0.0212485	2.51088	34.6245	0.249641	0.192855
Chrm2	0	0	0.0142002	0.0517001	0	0.0270706	0.0127304	0.0132253	0	0.0725685	0.0650378	0.0112922	2.51088	4.41478	0.619149	1
A930041C12Rik	0	0	0	0.214893	0.0739636	0.0750133	0.0705526	0.0732951	0.159634	0.160945	0.240295	0.125164	2.51088	23.4163	1	0.636445
Eci3	0.892248	1.81265	1.24273	1.13113	1.28583	0.901991	2.64727	2.34668	2.35797	3.32128	2.61091	2.31194	2.51088	30.8884	1	0.30107
Pla2g4b	0.0230502	0.541291	0.694987	0.198478	0.354906	0.541586	1.67506	1.7191	2.3023	1.77704	1.35929	2.2087	2.51088	0.492921	1	1
Ly9	0.0246652	0.0881715	0.039712	0.0928119	0.0124405	0.0252349	0.0118668	0.0123281	0.0268383	0.0811779	0.0404188	0.021053	2.51088	0.870535	1	1
Slc30a3	0.0134878	0	0	0	0.0544251	0.0137994	0	0.0134833	0	0	0.0331533	0.103613	2.51088	2.04829	1	1
P2rx6	0.0117546	0.0280586	0.0126169	0.0918918	0.0355797	0.0240553	0	0.0117507	0.0255837	0.0515911	0.0288981	0.0200689	2.51088	2.20106	1	1
Nrsn2	0.763245	1.08314	0.61996	0.604596	1.04047	0.105524	0.297746	0.185592	0.15713	0.316842	0.794373	0.563433	2.50641	0.687192	1	1
Prss12	0.14115	0.204538	0.205613	0.30535	0.0813658	0.103151	0.0194033	0.0403152	0.142614	0.199087	0.173475	0.176416	2.50393	0.868626	1	1
Hist1h2bg	1.04186	1.07666	1.49217	2.45881	1.55118	1.06592	1.46908	1.79441	1.63321	2.029	2.3115	1.82008	2.4974	1.041	1	1
Myo15	0.00624847	0.00745667	0.0033534	0.0427323	0.0157585	0.022375	0.0300635	0.00312317	0.0135971	0.0308449	0.0204786	0.018667	2.4884	3.63274	1	0.162862
Rln1	0.0987598	0.176784	0.0530022	0.434184	0.0498136	0.101041	0.0950326	0.0493634	0	0.0541874	0.161836	0.0842967	2.48376	1.70862	1	1
Shcbp1l	0	0	0	0	0	0.026938	0.0253362	0	0.0143249	0	0.0431462	0	2.48376	8.47211	1	1
LOC171588	0.107542	0.256673	0.0577155	0.0875547	0.180811	0	0	0	0.0585113	0.019664	0.0440569	0.0152988	2.48376	0.635146	1	1
Tex21	0.0409181	0	0	0.0133243	0	0	0.0262487	0.0136338	0	0.0598532	0.0447016	0.0116411	2.48376	0.340424	1	1
Tnfrsf13c	0.0712099	0.0509874	0.152867	0.013914	0.0862023	0.0437128	0.0137045	0	0.030994	0.0624973	0.0466761	0.0121563	2.48376	0.488836	1	1
Cnga2	0.0256418	0.0611997	0.0183485	0.0334016	0.025867	0.026234	0.00822468	0.00854439	0.00930006	0.0375058	0.0210093	0.0145911	2.48376	0.870758	1	1
Nkx3-2	0	0	0	0.192193	0	0	0	0	0.0214068	0.064748	0.048355	0.0503741	2.48376	38.3606	1	0.192855
Gm8580	0.508073	0.607505	0.366419	0.20479	0.353438	0.287989	0.192102	0.493933	0	0.350543	0.351675	0.385103	2.48376	0.504243	1	1
4930549G23Rik	0	0	0.278505	0.253496	0	0.0663663	0.0624198	0	0.0706117	0.284767	0.0531489	0.13842	2.48376	0.555429	1	1
C1s2	0.0689942	0.0117621	0.121662	0.00481466	0.0845144	0.0655458	0.028453	0.0147795	0.021449	0.0486567	0.0161513	0.0294451	2.48376	0.617947	1	1
Mmp24	0.0413428	0.0140962	0.0126787	0.0173103	0.0297899	0	0	0.0118083	0.00642617	0.0129579	0.0241956	0.00504118	2.48376	0.63892	1	1
Ppm1n	0.101954	0.0202779	0.127671	0	0.102849	0.104309	0	0.0339732	0.0184901	0.055926	0.027845	0.0580153	2.48376	0.870182	1	1
Il17f	0.0499934	0.0894902	0.080491	0	0.151297	0.102296	0	0.0249883	0	0.0548504	0.0409616	0.10668	2.48376	1.08264	1	1
LOC101243624	0.0330901	0	0	0.016164	0	0	0.0477619	0	0	0.0726051	0.013556	0.0282441	2.48376	0.492921	1	1
C1ra	0.0473527	0.0282544	0.0457437	0.0740195	0.0191074	0.0484465	0.00911313	0.0236684	0.0257619	0.0259735	0.0659566	0.0323344	2.48376	1.15341	1	1
Olfr1372-ps1	0.0542535	0.425461	0.415952	0.15144	0.125097	0.195595	0.034804	0.0774791	0.0506015	0.289097	0.0571527	0.138925	2.47763	0.469769	1	0.366052
Zswim4	9.31431	17.2657	14.4758	18.0512	17.1299	15.2926	3.45242	4.04809	3.72572	12.9228	8.10557	9.44654	2.4727	1.17037	1	1
Ly6g6f	0.252928	0.134148	0.180987	0.32947	0.283499	0.431283	0.0811273	0	0.0611657	0.339175	0.207234	0.0959497	2.46453	1.65397	1	1
Klk5	0.0234466	0.0279802	0	0.114533	0.09461	0	0.0451234	0	0	0.0257241	0.0768429	0.0200129	2.43234	3.9925	1	0.945548
Becn2	0	0.0547582	0.0164172	0	0.0462887	0	0.014718	0	0.0166432	0.01678	0.0501281	0.0130553	2.43234	0.392186	1	1
Hist1h4n	0.0190678	2.5492	1.88128	2.11016	0.0899029	0.98328	0.364708	1.5035	1.80356	0.395849	2.18258	1.49253	2.43234	0.992288	1	1
Mir199b	0	0	0	0	0	0	0	0	0	0	0	0	2.43234	3.29442	1	0.909995
Mir6990	0	0	0	0	0	0	0	0	0	0	0	0	2.43234	0.152145	1	0.947584
1700001J03Rik	0	0.0505691	0.0909677	0	0	0	0	0.0423612	0.0461196	0.139495	0.0347199	0.0723392	2.43234	0.608969	1	1
BC021785	0.158829	0.0906696	0.110109	0.135142	0.0948946	0.0777334	0.058565	0.0325513	0.0695473	0.102487	0.115611	0.122427	2.43234	0.670178	1	1
Gm4980	0	0.0714249	0	0.0334134	0	0.0174955	0	0.0170948	0	0.0187595	0.0210168	0.0072981	2.43234	0.752247	1	1
9530026F06Rik	0.21194	0.126461	0.0379146	0.207059	0.0712673	0	0.0339903	0	0.0384424	0	0	0.0904511	2.43234	0.870758	1	1
Krt2	0	0	0	0.0294763	0	0	0.00967748	0	0.0109429	0.0220657	0.0247204	0.00858421	2.43234	0.877514	1	1
Pkhd1	0.00760866	0.00226997	0	0.00557508	0.00383774	0.0019461	0	0.00190153	0.00206959	0.00625979	0.00467556	0	2.43234	1.03978	1	1
Fancd2os	0.105113	0.150525	0	0.102692	0.14845	0.0430162	0	0.0210155	0	0.0230642	0.0172246	0.0179438	2.43234	1.1026	1	1
Slc26a7	0.0335451	0	0	0.0327726	0.0112799	0	0.0215194	0	0	0.0245334	0.0183232	0.0190883	2.43234	1.14606	1	1
Krt83	0.0149457	0.0089178	0.016042	0	0.0452309	0	0.0143816	0	0.0162629	0.0491893	0.0367369	0	2.43234	1.27061	1	1
Sprr1a	0.12451	0	0	0	0	0.212309	0.0399369	0	0.0451701	0.0910822	0	0.141701	2.43234	1.4146	0.0502975	1
Ripply2	0	0	0	0.240387	0	0	0	0.0819904	0.089292	0.180051	0	0.280026	2.43234	1.53748	1	1
Hivep3	0	0.00655236	0.00884017	0.00804635	0.0138473	0.00842626	0	0.00274442	0.002987	0.00602308	0.00224937	0.00468658	2.43234	1.56934	1	1
Fbxl13	0	0.0248474	0	0.030514	0.0105009	0.0106499	0.0100166	0.0104058	0	0.057108	0.00852888	0	2.43234	2.43713	1	1
Drd5	0	0.0222551	0.0100086	0.0728786	0	0.00953995	0.00897265	0.00932144	0	0.0204585	0.00763999	0.023877	2.43234	2.48878	1	1
9330158H04Rik	0	0	0	0.016326	0	0	0.00804008	0.00835262	0	0.027498	0.0136919	0.00713178	2.43234	8.47211	1	1
Ctcflos	0.0444123	0.0264999	0.00794503	0	0.0149341	0.0227191	0.0284908	0.0221987	0	0.0568405	0.0181944	0.0568623	2.42748	0.716199	1	1
Gm16596	0.153401	0.0234571	0.084393	0.165056	0.0991449	0.140773	0.0189145	0.187656	0.0213894	0.144163	0.215328	0.160228	2.42659	1.59193	1	1
Ptgir	0.0928582	0.0461722	0.0415291	0.136079	0.0702553	0.0554185	0.0372307	0.00773559	0.0841967	0.101866	0.107783	0.125494	2.42622	1.28034	1	1
Col9a2	1.55343	1.08043	0.439861	4.53433	0.721044	0.27301	2.86121	0.638311	2.02209	6.18928	3.83788	4.14048	2.40942	1.64166	1	0.376425
Unc5d	0.0241625	0.0384461	0.0288166	0.167865	0.0324996	0.0329609	0.0516681	0.00805148	0.0146053	0.0795163	0.059392	0.0481226	2.40132	2.56436	1	0.0445822
Gal	0.147538	1.17377	0	0.240233	0.0992222	0	0.0946463	0	0.214109	0.269835	0.241767	0.251862	2.40003	0.208668	1	0.0161122
Npbwr1	0	0.0165717	0.0074526	0.0203501	0.056034	0.021311	0.0267249	0.0138819	0	0.0228503	0.0398223	0.0414851	2.40003	3.83151	1	0.582543
Agrp	0.169801	0.151975	0.112915	0.415269	0.212246	0.130291	0.0816955	0.105156	0.184815	0.419261	0.30168	0.269379	2.39298	1.71753	1	1
Adap1	0.0441555	0.0526934	0.106638	0.150985	0.155901	0.0338816	0.0637336	0.0551759	0.0720681	0.19376	0.153758	0.131912	2.37595	1.67576	1	1
Gm5086	0.044398	0.0264914	0.0238274	0.433755	0.0447879	0.0227118	0.0640836	0.0887662	0.120784	0.170486	0.200074	0.246324	2.37412	3.24067	1	0.511693
Gm8787	0.143177	0.0488177	0.15368	0.13988	0.165068	0.125558	0.157456	0	0.0222574	0.134641	0.25138	0.0698338	2.37071	1.13729	1	1
Casc1	0.0207969	0.0992729	0.100451	0.0812719	0.0524489	0.0106387	0.020012	0.0831598	0.0452579	0.171111	0.0937187	0.115383	2.36224	0.901029	1	1
Dmrtc1a	0.339603	0	0.0303001	0.192162	0.0570369	0.0578463	0.108294	0	0.0306189	0.186302	0.046374	0.119154	2.36208	0.804746	1	1
Tnfsf13b	0.12983	0.0193667	0.0174192	0.09513	0.245569	0.132829	0	0.0486699	0.0353183	0.0356084	0.0797812	0.0831125	2.36208	2.48283	1	0.58503
Rarres1	1.4269	0.335764	0.194142	7.59847	1.01368	0.45235	2.03056	0.341537	0.634205	2.7561	2.50289	1.90409	2.34408	4.12683	1	1.80537e-08
Prr33	0.047492	0.0708438	0.0382318	0.139195	0.155705	0.048589	0.0114249	0.0593451	0.0258381	0.117227	0.0583682	0.0709396	2.34304	2.14785	1	0.801767
Fabp3	0.502919	1.76715	0.599789	1.41942	0.42278	0.457365	0.725908	0.335167	0.456177	0.459924	0.709662	0.500812	2.34304	0.815119	1	1
Zfp385c	0.0498529	0.0818021	0.0334436	0.12785	0.0691497	0.0382533	0.0779535	0.012459	0.0135607	0.150393	0.0919046	0.079785	2.32333	1.37079	1	1
AB124611	0.131983	0.131254	0.0514264	0.140431	0.024165	0	0.0691568	0.0239465	0.0782084	0.289605	0	0.102242	2.30771	0.673548	1	1
Gpat2	0.00999473	0.119273	0.171646	0.0878809	0.131073	0.051128	0.019235	0.0199828	0	0.0438579	0.0245672	0.0341241	2.30621	1.07003	1	1
Enpp6	0.00846651	0.0101036	0.00908757	0.0827152	0.059786	0.0346483	0.016294	0.00846367	0	0.0278636	0.0346848	0.0144532	2.30621	3.52824	1	0.438914
Vsig8	0.0552856	0	0	0.103814	0.0459409	0.0155307	0	0.0552671	0.0200526	0	0.105695	0.0388716	2.30621	3.29442	1	0.909995
A230072E10Rik	0.0156972	0	0	0.00766786	0.0237526	0	0.0151048	0	0.00853984	0.01722	0.0192921	0.033496	2.30621	1.65945	1	1
AY074887	0.147838	0.058808	0.0634731	0.144433	0.0994243	0.151253	0	0.0492628	0.0536364	0.054077	0.242259	0	2.30621	0.977194	1	1
Cxcl1	0.22827	0.0778309	0	0.223013	0.230275	0	0.125517	0	0	0.178901	0.106875	0.0278343	2.30621	1.71753	1	1
Timp4	0.020014	0.0238839	0	0.215084	0.0403796	0	0	0	0.0871148	0.153703	0.0655932	0	2.30621	5.15903	1	0.439602
Gm10790	0	0	0.0174426	0	0	0	0	0.0162451	0	0.0178281	0	0.0277414	2.29744	0.188534	1	1
Tex35	0.0350167	0.0417875	0.0375854	0.0342103	0.0353242	0.0716511	0	0.035005	0	0	0	0.0597772	2.29744	0.752247	1	1
Colec10	0	0	0	0.00539728	0	0	0	0.00552266	0	0.00606032	0	0.00943092	2.29744	4.73606	1	1
Gm14327	0.1236	0.0861311	0.0919953	0.0590547	0.0864609	0.0830727	0.144112	0.0739549	0.132542	0.164316	0.12049	0.0808571	2.29744	0.0321249	1	0.439602
4933427D06Rik	0.0300711	0.0119619	0	0	0	0	0.00964541	0	0	0	0.0246385	0	2.29744	0.0444043	1	0.888243
4930451C15Rik	0.0250982	0	0	0	0	0	0	0.0125437	0	0	0.010281	0.0204087	2.29744	0.0718793	1	1
Mir6369	0	0	0	0	0	0	0	0	0	0	0	0	2.29744	0.104078	1	1
Mir3058	0	0	0	0	0	0	0	0	0	0	0	40.9192	2.29744	0.188534	1	1
Gsc2	0	0.0557429	0	0	0	0	0	0.0466952	0	0	0.0382721	0	2.29744	0.188534	1	1
Tspo2	0	0	0	0	0	0	0.0319827	0	0	0	0	0.0851088	2.29744	0.188534	1	1
Gfy	0.0144893	0	0.0622086	0	0	0.014824	0	0.0144844	0	0	0.0237433	0.0123674	2.29744	0.210301	1	1
Mgl2	0.108103	0.0322514	0	0.0352044	0.0363507	0.0460833	0.0173372	0	0	0.0197665	0.0147622	0.0307571	2.29744	0.362034	1	1
Best2	0	0	0.0259079	0	0	0.014041	0.013206	0	0	0	0.0337355	0	2.29744	0.492921	1	1
Sprr1b	0	0.094209	0	0.0385631	0	0	0	0.0394589	0	0	0.0646822	0.0336915	2.29744	0.492921	1	1
Galnt9	0	0.0426446	0.07666	0.0698303	0	0	0	0.00901235	0	0.0199268	0.0146368	0	2.29744	0.752247	1	1
Tarm1	0	0	0.0692575	0.0630383	0	0	0.0310446	0	0	0.106195	0	0	2.29744	0.881763	1	1
Catsperg2	0.0129052	0.0077003	0.0103889	0	0.00976394	0.00660167	0.0217318	0	0.0140417	0.00353925	0.00793034	0.046815	2.29744	1	1	1
Slamf8	0	0.0472601	0	0.0128968	0.0266336	0.0135058	0	0.0131964	0	0.014482	0.010816	0.0112676	2.29744	1.14606	1	1
2310005G13Rik	0.0676847	0.0302896	0.0181624	0.0909231	0.0426744	0.025968	0.00814128	0	0	0.00928137	0	0	2.29744	1.26394	1	1
Gpr52	0	0	0.0295469	0.0268936	0.0555387	0	0	0.0275184	0	0	0.0676634	0	2.29744	1.27061	1	1
Gm7854	0.0197526	0.023572	0	0	0.0398522	0	0	0.019746	0	0	0.0161841	0.0337198	2.29744	1.27061	1	1
Saa3	0.0746773	0.356468	0.240466	0.218873	0	0.840425	0	0	0	0.0819637	0	0.063741	2.29744	1.43547	1	1
6030498E09Rik	0	0	0.0531664	0.0725883	0	0	0.166822	0.0495163	0	0.0815176	0	0.0422789	2.29744	1.59728	1	1
Fer1l4	0.00410264	0	0	0	0	0.00839482	0.00394781	0	0	0	0	0.0105055	2.29744	1.59728	1	1
AI593442	0.00445211	0	0	0.00870528	0	0.00455495	0.00428409	0	0	0.00977462	0.00364779	0	2.29744	2.30166	1	1
Ifitm6	0.0724417	0	0	0	0	0	0	0	0	0	0.118709	0	2.29744	2.30166	1	1
Il9r	0.00840914	0	0	0.016431	0.025449	0.00860338	0.00809178	0	0	0	0.0137799	0.00717764	2.29744	2.43713	1	1
1700011A15Rik	0.0347652	0	0	0.101894	0.070141	0	0.0334531	0	0	0.0381455	0.056969	0	2.29744	3.71041	1	1
Prrt1	0	0	0	0.0331083	0	0.0346716	0	0	0	0	0	0.0578517	2.29744	8.47211	1	1
1700081H04Rik	0	0	0	0	0	0	0	0.0263207	0	0.0866632	0	0	2.29744	8.47211	1	1
Sprn	0	0	0	0.0160326	0	0.00839478	0	0.0082025	0	0.00900124	0.00672289	0.00700361	2.29744	12.2082	1	1
9330175M20Rik	0	0	0	0.010081	0	0	0	0	0	0	0	0	2.29744	12.2082	1	1
Myh1	0	0	0	0.0203373	0	0	0.00634319	0	0	0.0133207	0	0.00355364	2.29744	15.9442	1	1
Mmp8	0	0	0	0.0842028	0	0.0110223	0	0	0.0117225	0.0236377	0	0.00919572	2.29744	42.0966	1	0.126712
Scrg1	0	0	0	0.287695	0	0	0	0	0.0534188	0.107715	0	0.0418919	2.29744	23.4163	1	0.636445
Retn	0	0.0769979	0.069255	0	0	0	0	0	0.0702346	0.0708119	0.105731	0	2.29744	0.104078	1	1
Tekt4	0	0.043586	0	0	0	0	0	0	0.0198718	0.0400701	0.0149627	0	2.29744	0.104078	1	1
Gapdhs	0	0	0.0415069	0	0	0	0	0	0	0	0	0.0330071	2.29744	0.210301	1	1
Rhox4a	0.150765	0	0.018985	0.0567777	0.1249	0.0361922	0	0.0584335	0.0384987	0.0258766	0.0869526	0.0237242	2.29744	0.340424	1	1
Adh6a	0	0.050927	0	0	0	0	0	0	0	0.07023	0	0	2.29744	0.340424	1	1
Mospd4	0.0357937	0	0.0768386	0	0.036108	0	0	0	0.0389544	0	0.0879816	0	2.29744	0.340424	1	1
1700027J07Rik	0	0	0.0608949	0.0277133	0	0	0	0	0.0308697	0.0311233	0	0.0242124	2.29744	0.492921	1	1
Aanat	0.0844548	0	0	0.0412537	0.0212973	0	0	0	0.0229734	0	0.0345976	0.0180201	2.29744	0.542095	1	1
G6pd2	0.169447	0.0404423	0.154595	0.132436	0.145295	0.199365	0.0896786	0.186329	0.138287	0.167308	0.111068	0.130169	2.29744	0.877514	1	1
BC039966	0	0.0916629	0	0	0.0774854	0	0	0	0.0836198	0.25292	0	0	2.29744	0.892909	1	1
Olfr725	0	0	0	0	0	0	0	0	0.0291601	0	0	0.0686153	2.29744	1	1	1
Gm8817	0.13331	0	0	0	0.20172	0.0681944	0	0	0.0725578	0.0731538	0	0.0568933	2.29744	1.28546	1	1
4930413F20Rik	0.027218	0	0	0	0.054914	0	0	0	0.0296194	0	0.0446015	0	2.29744	1.59728	1	1
Grid2	0	0.0102506	0	0.0335676	0.0173303	0	0	0	0	0.00942305	0.0140758	0	2.29744	4.41478	1	1
Gm16853	0	0	0	0	0	0.0139157	0	0	0.0148001	0.0447649	0	0	2.29744	4.73606	1	1
1700055N04Rik	0.222797	0.0456557	0.060389	0.323201	0.0862692	0.108216	0.201396	0.0944884	0.328137	0.225904	0.271054	0.220904	2.29744	8.47211	1	1
Zfp474	0	0	0	0	0	0.028736	0	0	0.0152811	0.0154067	0.023013	0	2.29744	8.47211	1	1
1500012K07Rik	0	0	0	0.0695892	0	0.0612742	0	0	0.0651914	0	0	0.15336	2.29744	12.2082	1	1
BC006965	0.0415996	0.0992867	0.0297675	0.0541888	0.08393	0.0283737	0.146775	0	0.105619	0.197761	0.215867	0.213045	2.28052	0.931172	1	1
Clec5a	0.0736703	0.0408047	0.0146784	0.113587	0.0413927	0.0489774	0.0855548	0.0136707	0.0372042	0.0675204	0.115236	0.122588	2.28052	1.44102	1	1
Kcnip4	0.229631	0.11292	0.230381	1.39627	0.193485	0.096809	0.259601	0.102369	0.132379	0.474545	0.520476	0.219225	2.27999	2.8419	1	0.00429447
Gprin3	0.0334563	0.00998135	0	0.0490287	0.0337501	0.0342291	0.0241452	0.00836128	0.0273022	0.0275265	0.0479712	0.0928093	2.27689	2.36696	1	1
Prap1	2.62365	0.139154	0.0625802	0.227843	0	0	0.56103	0.466271	5.26741	12.7968	0.525474	1.29389	2.27295	0.0709225	1	1.44899e-07
Adamtsl4	0.0397873	0.0474806	0.0498236	0.038871	0.0267578	0.0474908	0.0382857	0.013258	0.043291	0.0872932	0.0651987	0.0566009	2.26817	0.779355	1	1
Zar1	0.207007	0.109793	0.0493761	0.0224711	0	0	0.0885311	0	0.0500588	0.176645	0.113073	0.0588972	2.26104	0.0572144	1	0.00724518
B3gat2	0.035001	0.0208844	0.00626141	0.0797881	0.0117695	0.0537142	0.01684	0.0116631	0.00634715	0.0319965	0.038237	0.0174272	2.26104	2.18451	1	0.860956
Krt222	0.0382868	0.0571124	0.0205477	0.0467563	0	0.0195856	0.0368418	0	0.0208296	0.0420014	0.0470549	0.0326798	2.26104	0.63892	1	1
D830026I12Rik	0.035578	0.0849217	0.0381878	0.0347516	0.0897351	0	0.0684762	0.0345063	0	0.11711	0.0437282	0.0607404	2.26104	0.777329	1	1
Lor	0.200103	0.220426	0.132173	0.706789	0.310555	0.204725	0.162928	0.107712	0.251237	0.523488	0.378352	0.328459	2.24854	2.09659	1	0.269099
Adamtsl3	0.0666642	0.0203986	0.0697197	0.166997	0.0310383	0.0244835	0.0855311	0.0307578	0.174823	0.345017	0.170865	0.245114	2.24531	1.2286	1	1
Krt36	0.0331921	0	0	0.145925	0	0	0.0798486	0	0.0361178	0.273108	0.0543913	0.0283312	2.23782	5.15903	1	0.439602
Snord58b	0	0	0	0	0	0	0	0	0	0	0	0	2.22367	0.740834	1	1
P4ha3	0.426877	0.375361	0.180865	1.05359	0.305971	0.287327	0.378338	0.269516	0.378921	0.899628	0.662699	0.843786	2.21946	1.45186	1	1
Ifi202b	0.457609	0.181896	0.245521	0.669473	0.153762	0.296471	0.161338	0.0609488	0.0331713	0.200472	0.349936	0.117091	2.21894	1.21433	1	1
B230206H07Rik	0	0	0	0	0	0	0	0	0.00965121	0	0	0.015142	2.21577	0.892909	1	1
Lrrc38	0.0114138	0.0272415	0	0.0111509	0	0.0233548	0	0.0114099	0.0248386	0.0250427	0	0.0487112	2.21577	0.877514	1	1
Vaultrc5	0.174093	0.207756	0.560591	1.19059	0.526866	0.534343	0	0.34807	0.189666	0.573672	0.142642	0.297195	2.21577	2.20106	1	1
Ptcra	0.0487236	0.129708	0.167755	0.0183083	0.12855	0.153382	0.0685239	0.144249	0.232475	0.0986883	0.0875196	0.14076	2.21577	0.492921	1	1
Ccl2	0.201973	0.0482054	0.0867156	0.591965	0	0	0.0388702	0	0.0439632	0.132973	0.0661939	0.103437	2.21577	1.60984	1	1
Fam151a	0	0.0341726	0	0.0559523	0.0722178	0.0878912	0.0413324	0	0	0	0.0351935	0.036663	2.21577	5.93672	1	0.23624
9530053A07Rik	0	0.00187143	0	0.0199172	0.00949187	0.0128354	0.00754511	0.00470304	0	0.0137622	0.0154187	0.00133855	2.21577	27.1524	1	0.439602
Zfp936	0.0578315	0.0332597	0.0403853	0.0503732	0.0393616	0.0677217	0.0737516	0.0348266	0.0121301	0.0458616	0.0393913	0.023789	2.21577	0.376198	1	1
Ntn5	0	0.0929081	0.0668521	0.0134202	0.0157065	0.0702856	0.0449495	0	0	0.045218	0.0240127	0.0132896	2.21577	0.96537	0.0166509	1
Sdr16c6	0	0	0	0	0	0	0.0478595	0	0.0270619	0.109137	0.0815023	0	2.21577	1	1	1
Plin4	0.00872292	0	0.0046814	0	0	0.0022311	0.00419686	0.00872	0.00474545	0	0.0142941	0.0148909	2.21577	1	1	1
Htr6	0	0.100002	0.0224865	0.122804	0.0211337	0	0.0403182	0	0	0.0919373	0.0343299	0	2.21577	1.70337	0.708865	1
Gm16998	0	0.0846791	0	0.0462162	0.0954423	0.0241992	0	0.0472898	0.0257391	0	0.0581392	0.0201889	2.21577	2.48878	1	1
Npy2r	0	0	0	0.0299813	0	0	0.0248136	0	0	0.00841616	0.0492998	0	2.21577	15.9442	1	1
Cys1	0	0	0	0.0303017	0	0	0	0	0.0337495	0.0325516	0.0607777	0	2.21577	8.47211	1	1
Cxcr2	0.0369728	0.010182	0.0145003	0	0.00860712	0.0145488	0.00821018	0.0142155	0.0270773	0.00935992	0	0.0455166	2.21577	0.0548959	1	1
Apol10b	0	0.0486946	0	0	0	0.0695786	0.0130882	0.013597	0.0148001	0.0298433	0.0334329	0.0348289	2.21577	0.608969	1	1
Mtl5	0.0132213	0.0712081	0.0405412	0.0233074	0.0481691	0.0488353	0.0127223	0.0132169	0.0143863	0	0.0684657	0.010173	2.21577	0.96537	1	1
Aox1	0.0115915	0.0484151	0	0.0792721	0.0526201	0.0177889	0.0223081	0.0173815	0.0189183	0.0317895	0.0712306	0.029682	2.20731	2.398	1	0.68379
Pcdh8	0.351989	0.410798	0.259518	0.65414	0.626568	0.805099	0.259216	0.193237	0.142836	0.469544	0.424233	0.465332	2.2061	1.84173	1	0.1243
Mir1291	59.3919	11.8126	53.1238	0	99.8558	10.1273	9.52507	19.7907	22.1187	22.3004	32.4414	8.44901	2.19812	1.0126	1	1
Cyp2w1	0.0370835	0	0	0.34418	0	0	0.053526	0	0	0.142395	0.0759601	0	2.19653	7.88093	1	0.040153
9230105E05Rik	0.0473758	0.0282682	0.0254255	0.0578559	0.0238959	0	0	0.01184	0.0257749	0.0519732	0.0485211	0.0202189	2.19653	0.683308	1	1
Pxt1	0.0898392	0.393105	0.0964293	0.0877702	0.181256	0.245105	0.0864486	0.0299364	0.0325893	0.131428	0.147218	0.0766824	2.19653	0.869807	1	1
2900005J15Rik	0.0265029	0	0.085341	0.0258925	0.0534713	0.0135575	0.0255027	0.039741	0.0288382	0.1163	0.0542872	0.0452432	2.18794	0.616529	1	1
Slc5a10	0.106025	0.0562336	0.0252894	0.0690553	0.0356519	0.0602632	0.0453437	0.0117766	0.0384552	0.0646185	0.0579135	0.070387	2.18794	0.813055	1	1
Ip6k3	0.0230669	0	0	0.067607	0	0.0117999	0.0554909	0.0115296	0.0125496	0.0632632	0.0850484	0.0393776	2.18794	2.82598	1	1
Zfp114	0.797628	1.06737	1.21178	0.788386	1.37387	1.26688	0.698098	0.866706	0.835245	0.8831	1.09682	1.08154	2.18516	1.0703	1	1
Degs2	0.0487521	0.0193929	0.0174428	0.00793822	0.0491802	0.0166261	0.00781869	0.00812263	0.0686952	0.0445679	0.0332871	0.0554833	2.18307	1.09798	1	1
S100a8	0.914838	0.155962	0	0.255363	0	0.53484	1.13183	0	0.284671	0.287009	0.107081	2.56569	2.17993	0.66087	1	1
Gna14	0.038094	0.0818277	0.0408884	0.0148867	0.0845428	0.0623582	0.0146625	0.0533137	0.0331591	0.11701	0.0374543	0.0845395	2.17774	0.912446	1	1
Nxph4	0.016483	0.334393	0.229998	0.241551	0.498833	0.202365	0.0951656	0.06591	0.125551	0.162749	0.135052	0.323589	2.17489	1.49583	1	1
6030468B19Rik	0.416706	0.364672	0.596365	0.515672	0.44839	0.511598	0.026732	0.333253	0.302317	0.09144	0.273139	0.711361	2.17245	1.19261	1	1
Gdf10	1.0196	1.29202	0.473863	2.54679	0.392337	0.365642	0.616996	0.525393	0.320246	1.10701	1.32631	1.00487	2.16656	1.10528	1	1
Hgfac	0.0255244	0.0913795	0.0547935	0.0748098	0.0772458	0.065285	0.0245611	0.0382738	0.0416601	0.154008	0.0731962	0.0653593	2.14645	1.22241	1	1
Nmu	0.832991	0.142008	0.255456	0.348775	0.720263	0.81165	0	0.198265	0.172681	0.174099	0.227501	0.60943	2.14334	1.10612	1	1
Gp6	0.332866	0.122224	0.109933	0.300185	0.413279	0.235769	0.172471	0.0767895	0.0278639	0.140464	0.188814	0.393395	2.14334	1.6418	1	1
Celf5	0.127263	0.179484	0.105553	0.163893	0.122545	0.136121	0.0612301	0.0346965	0.0755285	0.107878	0.12323	0.113563	2.14138	1.01487	1	1
Ccdc88b	0.0458283	0.0607663	0.0655868	0.0348234	0.0359573	0.0312579	0.0244993	0.015271	0.0110807	0.0335153	0.037549	0.0434632	2.13902	0.581923	1	1
4933417E11Rik	0.10924	0.0651816	0.0879403	0.24013	0.0826499	0.167646	0.105118	0.0819029	0.0297197	0.209747	0.0895051	0.139864	2.13902	1.50919	1	1
Ambn	0.102966	0.105322	0.0789425	1.56641	0.118709	0.0300985	0.32555	0.0441137	0.400145	0.855275	0.602604	0.238551	2.13703	6.01151	1	2.34095e-07
Ankrd35	0.078624	0.0300246	0.0270053	0.135191	0.0444161	0.0193056	0.0121051	0.00628782	0.0273752	0.0552001	0.0206144	0.0375814	2.1326	1.37697	1	1
Cdhr5	0	0.0476964	0.085788	0.061053	0.100866	0.140531	0.00961355	0.0124939	0.0652246	0.0552296	0.0409619	0.0959782	2.1326	1.98553	1	0.947584
Gadl1	0	0	0	0.0411728	0	0.00718614	0.0135176	0	0.0305697	0.0231156	0.0345298	0.0119905	2.12205	27.1524	1	0.439602
Gm9899	0.00524206	0.0312783	0.0112532	0.00512134	0.0264405	0.0107263	0.0151327	0.0104806	0.00570362	0.0517542	0.00859007	0.0178975	2.12205	0.871753	1	1
Rdh9	0.0388555	0	0.0312793	0.0949016	0.0391967	0	0.0186945	0	0.0475628	0.0372972	0.0477538	0.0746216	2.12205	1.5044	1	1
Arsj	0.30568	0.107778	0.231163	0.44796	0.336397	0.241663	0.113646	0.0694494	0.113386	0.259119	0.165073	0.254984	2.1116	1.47833	1	1
LOC100861615	0.193263	0.15594	0.202058	0.0527334	0.210534	0.124768	0.198061	0.214894	0.0900329	0.272468	0.234738	0.160732	2.10281	0.466831	1	1
Myocd	0	0	0.0108949	0.0148757	0.00511892	0.0155781	0	0	0.016083	0.0222714	0	0.0259944	2.10154	2.82598	1	1
4930473A02Rik	0	0	0	0	0	0	0	0	0	0.0110427	0	0	2.10154	1.34145	1	1
Tmem217	0.156104	0.0465698	0.0418867	0.114381	0.0393669	0.0399255	0.0654028	0.0780245	0	0.171288	0.0835333	0.0999251	2.10154	0.73367	1	1
Fam154a	0.0445892	0	0	0.174249	0.0149936	0.0152064	0.0572086	0	0	0	0.0487117	0.0253728	2.10154	4.63714	1	0.257111
Cutal	0.103456	0.109742	0.0616916	0.0561518	0.0811724	0.176409	0.0110613	0.0114913	0.0250156	0.0378317	0.047092	0.0196233	2.10154	1.14271	1	1
Erp27	0.227046	0.0774136	0.0348144	0.126753	0.03272	0.0331844	0.0936331	0	0	0.21353	0.0797263	0	2.10154	0.531697	1	1
Ecel1	0	0.0324571	0.0292373	0.124342	0	0.0185789	0.0349482	0	0	0.00994561	0.04467	0.0232501	2.10154	1.82072	1	1
Cd226	0.159192	0.0379951	0.0267609	0.186632	0.0428251	0.293166	0.0839704	0.0636918	0.0406934	0.191465	0.112424	0.117977	2.09543	1.531	1	1
Esr1	0.0294228	0.0421344	0.0189487	0.247209	0.04749	0.00602049	0.0452999	0.0176478	0.0256109	0.0451872	0.173573	0.0401823	2.09152	3.49275	1	0.0233168
1810012K16Rik	0.144451	0	0	0.282248	0.14572	0.59115	0.208499	0.0722013	0.15725	0.0792711	0.118354	0.123296	2.08924	1.29711	1	1
Dupd1	0.189037	0.0644541	0.0869589	0.184684	0.136212	0.0276291	0.0779584	0.0809888	0.088164	0.118518	0.154886	0.207454	2.08924	0.941496	1	1
Nacad	0.0516376	0.0492978	0.0443404	0.116031	0.046882	0.0739625	0.0894397	0	0.0730393	0.147279	0.101541	0.110188	2.08746	1.51478	1	1
Mir25	382.279	0	0	93.3688	96.4091	0	0	0	0	0	0	0	2.08559	0.76959	1	1
Trim58	0.04876	0.0436412	0.0915895	0.131002	0.0737824	0.0374148	0	0.0121859	0.0530561	0.0534919	0.0499388	0.0832385	2.06817	1.21196	1	1
2410012M07Rik	0.0150573	0.125782	0.0323237	0.250079	0.258222	0.0770256	0.0289781	0.0451568	0.0327686	0.0825945	0.0986965	0.0514088	2.06817	3.33115	1	0.101245
Ifi47	0.352582	0.0379897	0.0512562	0.374527	0.046377	0.162864	0.122543	0.111393	0.0866065	0.235371	0.364119	0.149462	2.06646	1.11508	1	1
Matn4	0.213751	0.0250987	0.0127555	1.41631	0.0359662	0	0.297477	0.0105124	0.284497	0.573894	0.428453	0.243592	2.06077	4.66633	1	9.71544e-06
Kcnk13	0.0169394	0	0	0.124229	0.0341925	0	0.0407741	0.0169337	0.0276552	0.083688	0.0625052	0.0434047	2.05436	7.49209	1	0.0569711
Tfr2	0.201128	0.137058	0.231892	0.247461	0.0976952	0.230486	0.0430098	0.0819187	0.0486329	0.0944925	0.0671418	0.171687	2.04705	0.984515	1	1
4933428G20Rik	0	0	0	0	0	0	0	0	0	0	0	0.0339136	2.04428	1	1	1
Tmem150b	0.00924618	0.011034	0.0198489	0	0.11936	0.037839	0.00889723	0	0.0100606	0.0202865	0	0.0157842	2.04428	1.69565	1	1
BB031773	0	0	0	0.00685616	0	0	0	0.0140309	0	0.015397	0	0.0179701	2.04428	4.73606	1	1
Mir6966	0	0	0	0	0	0	0	0	0	0	0	0	2.04428	4.73606	1	1
Gm3264	1.50529	1.52551	1.37805	1.67085	1.34295	1.49047	1.3974	1.0964	1.96018	1.87985	2.11621	2.01204	2.04428	0.104078	1	1
Arhgap27os3	0	0.0114406	0	0	0	0	0.00922505	0.00958365	0	0.010517	0.0157098	0	2.04428	0.188534	1	1
Serpina3g	0.175049	0.00401724	0.115624	0.0953751	0.0135836	0.0964343	0.0259142	0	0	0.0295443	0.0220653	0.0201133	2.04428	0.66506	1	1
1700028P14Rik	0.0366059	0.043684	0.0785823	0	0.221564	0.224709	0.0704488	0	0	0.0401658	0.119971	0	2.04428	2.51603	1	1
Trim17	0	0.0196034	0	0.0481462	0	0.0168065	0.0158071	0.0164216	0	0	0	0	2.04428	3.71041	0.638991	1
Klrg1	0	0.0500879	0	0.123017	0.0211704	0.0644124	0.0403881	0	0	0.0460484	0.0515842	0	2.04428	4.77019	1	0.58151
Mir7051	0	0	0	0	0	0	0	0	0	0	0	0	2.04428	0.0321249	1	0.439602
Tbx21	0.0515932	0.0369416	0.0221511	0	0.0208185	0	0	0.0103152	0.0112276	0.0113198	0.00845448	0.0264225	2.04428	0.175243	1	0.439602
Pyhin1	0.0147096	0.00877693	0	0	0	0	0	0.00735234	0.00800251	0	0.0301304	0.021972	2.04428	0.0718793	1	1
E330020D12Rik	0	0.0220428	0.0297392	0.0180458	0	0	0.0177741	0	0	0	0.0378355	0	2.04428	0.376198	1	1
Gm6537	0	0.137013	0	0.0280421	0.0289552	0	0.0276198	0.0286935	0	0	0.0235176	0.0979984	2.04428	0.542095	1	1
Angpt4	0	0.0436519	0	0	0	0	0	0.0365667	0	0	0.0149853	0.015611	2.04428	0.670178	1	1
F830002L21Rik	0.0148905	0	0.0159828	0.0145476	0.0150213	0	0.0143285	0	0	0	0.0488016	0	2.04428	0.881763	1	1
Grm3	0.00726864	0	0	0	0.00733248	0	0.00699432	0.00726621	0	0	0.0178665	0.0124083	2.04428	0.892909	1	1
Hspa1l	0.042009	0.278995	0.33916	0.0660234	0.143717	0.115857	0.0210906	0.0438208	0.0158991	0.0360668	0.0329232	0.0841858	2.04428	1.08342	1	1
Ptgdr	0.0162398	0	0	0.0317316	0.00819121	0	0.00781345	0	0	0.044538	0	0	2.04428	1.4146	1	1
Car6	0.0208235	0.02485	0.0447021	0.223784	0	0.042609	0.0200376	0.0208166	0	0.0913834	0.0170616	0	2.04428	1.59239	1	1
Mlip	0.0713771	0.0283929	0.0255377	0.185956	0.0480027	0.0486839	0.0457889	0	0	0	0.0779762	0.020308	2.04428	2.03517	1	1
Lrp1b	0.00332931	0	0	0.00650528	0.00167928	0	0.00160183	0	0	0	0.00272784	0.00142087	2.04428	2.43713	1	1
Mir6941	0	0	0	0	0	0	0	0	0	0	0	0	2.04428	8.47211	1	1
Lcn2	0.112368	0	0	0.182966	0	0	0	0	0.0815277	0.0821974	0.0306891	0.063941	2.04428	1.4146	1	1
Slc9a3	0	0	0.0113763	0	0	0	0	0	0.0230651	0.0348818	0.00868408	0.00904669	2.04428	0.104078	1	1
Gm16157	0.0257413	0.0659967	0	0.027013	0	0	0	0	0	0	0.0226546	0.0236005	2.04428	0.340424	1	1
Zp3	0	0	0.0233981	0.042594	0	0	0	0	0.0474428	0.0239162	0.0357216	0.0372132	2.04428	1.59728	1	1
Lman1l	0	0	0	0	0	0	0	0	0.0344179	0	0.0259159	0.013499	2.04428	4.73606	1	1
Ceacam10	0.258635	0.0342938	0.215916	1.01071	0.985646	0.088203	0.138263	0.201093	0.156365	0.37836	0.306092	0.220758	2.04206	3.15888	1	0.0123918
4921504A21Rik	0.130022	0.108614	0.167472	0.0762141	0.157394	0.172933	0.112604	0.0649893	0.014145	0.0713176	0.164903	0.127167	2.04206	0.816711	1	1
Nrg2	0.0738002	0.0330263	0.0594104	0.153214	0.0372242	0.0566287	0.0621381	0.0461097	0.0501879	0.0708402	0.105818	0.118111	2.03879	1.10367	1	1
Bcl3	0.118905	0.603058	0.255254	0.217812	0.209911	0.182477	0.128719	0.0891486	0.0646918	0.179364	0.121779	0.253728	2.03879	0.594722	1	0.862992
9430018G01Rik	0.0124472	0	0	0.0243211	0	0	0.0239549	0.00622151	0	0.0341362	0.0152977	0.0212487	2.03098	1.65945	1	1
Klk15	0	0	0	0.296548	0.0437434	0	0.0417261	0	0	0.142746	0.0355287	0.222073	2.03098	45.8327	1	0.0819647
Gm10532	0.0577774	0.0137899	0.0248063	0	0.0466279	0	0.0222388	0	0.0251471	0.0380304	0.00946788	0.00986321	2.03098	0.484361	1	1
Adtrp	0.0108331	0.0387908	0.0232588	0	0.0109282	0.0332563	0.0104243	0.021662	0.0235782	0	0.0443901	0.0647422	2.03098	0.594392	1	1
Ablim3	0.0482973	0.00720376	0.00647935	0.342013	0.0487215	0.0555897	0.156853	0	0.0656879	0.38403	0.0840911	0.0825576	2.02955	6.12575	1	1.3815e-05
Gabra1	0.0377999	0.0128883	0.0289805	0.0158269	0	0	0.025981	0.0107964	0.00587546	0.0592372	0.0265466	0.0138275	2.02738	0.260284	1	0.574328
C3	0.0638583	0.017586	0.010545	0.0671867	0.00991063	0.00502564	0.0236339	0	0.032068	0.102383	0.00804949	0.020964	2.0257	0.869622	1	1
Epyc	0.14365	0	0	0.109155	0.0483039	0.0163298	0.168946	0.0478673	0	0.140085	0.261552	0.0544946	2.02472	1.05939	1	1
Cdk5r2	0.0678337	0.0925143	0.104014	0.160945	0.0488782	0.0892293	0.0372992	0.067811	0.0316323	0.0956766	0.111158	0.0827137	2.02472	1.14445	1	1
Podn	0.0659457	0.0786969	0.0796323	0.39869	0.0498912	0.059034	0.0872566	0.0164733	0.152488	0.143433	0.148601	0.239205	2.02256	2.1928	1	0.258717
Ddx3y	0	0	0	0	0.0110128	11.8085	12.4851	0	0.00593908	14.7451	13.6988	0.00465908	2.01673	8175.49	1	6.28595e-85
Ndst3	0.0471592	0.0337667	0.0809897	0.207329	0.0380587	0.0482485	0.122524	0.0424291	0.0359179	0.134505	0.193197	0.108683	2.01585	1.51572	1	1
Unc45b	0.0434032	0.0776935	0.0388226	0.381633	0.0437844	0.0222029	0.111374	0.0144629	0.0787092	0.198389	0.136321	0.0987918	2.01325	2.58804	1	0.081757
Asb9	0.68308	0.564342	0.310195	0.205338	0.132515	0.349429	0	0.236372	0.314491	0.28825	0.430519	0.358796	2.00993	0.428907	1	0.158821
Ogn	0.705277	0.0123772	0.0667952	4.62058	0.0418512	0.0318339	0.978068	0.0518412	0.214422	1.38813	0.994262	0.28329	2.00734	5.42593	1	9.59732e-12
Gpr165	0.0486052	0.0483362	0.0260853	0.0395715	0.024516	0.016576	0.0233854	0.0485889	0.026443	0.0355469	0.0530989	0.110632	2.00171	0.626223	1	1
1700110C19Rik	0.0469829	0	0.151288	0.0459009	0.0947912	0.336477	0.135629	0.187869	0.0511361	0.0515561	0.0769901	0.360922	1.99542	3.37995	1	0.208652
Slc26a8	0.125628	0.0832884	0.0374565	0.0954603	0.0492843	0.0571243	0.0134318	0.0348849	0.0607515	0.0995321	0.0743397	0.0714866	1.99375	0.79891	1	1
Loxl1	0.842384	1.70619	0.746568	3.60905	1.30196	0.74324	0.989071	0.764845	1.35384	2.59427	1.62102	2.20323	1.99207	1.63754	1	0.33548
Syce1	0.212085	0.115043	0.206948	0.941822	0.116699	0.394516	0.278292	0.115644	0.104902	0.698038	0.252756	0.164569	1.99004	2.56014	1	0.0469284
3110021A11Rik	0.352946	0.608388	0.252558	0.49807	0.395607	0.160488	0.188681	0.235219	0.170721	0.258185	0.449841	0.502097	1.98603	0.691425	1	1
P2rx2	0.268543	0.0506005	0.155316	0.24855	0.156838	0.173524	0.20104	0.128908	0.0699782	0.387642	0.157999	0.253357	1.9846	1.19214	1	1
Rhoh	0.0254548	0.0121507	0.0109288	0.0149212	0.00513568	0.0572942	0.00489883	0.0101785	0.0166176	0.0335083	0.0208562	0.0130362	1.98306	1.43547	1	1
Ifi203	0.0248578	0.0254043	0	0.0831778	0.0035823	0.0290473	0.02732	0.00708338	0.0231627	0.0467449	0.0290819	0.0424349	1.98306	2.75733	1	1
Cpeb1	0	0.0199683	0.0359426	0	0.0337804	0	0.0161013	0	0.0364355	0.0459234	0.0274366	0.0357316	1.98306	0.594392	1	1
Them5	0.0463542	0	0	0.181146	0.0935225	0	0.0223024	0.0231693	0.0756637	0.177999	0.0189899	0.118697	1.98306	5.93672	1	0.23624
D3Bwg0562e	0.0176527	0.031599	0.00473689	0.0129346	0	0.0135453	0.0169864	0.00882338	0	0.00484115	0.00723177	0.0301349	1.98306	0.484361	1	1
Npb	0.0707473	0.337708	0.151874	0.069118	0.214106	0.289526	0	0.141447	0.308061	0.0776478	0.231864	0.241546	1.98306	0.728611	1	1
Slc30a2	0.132438	0.111562	0.150515	0.121777	0.102166	0.191291	0.00749648	0.0311516	0.0084766	0.00854623	0.0510646	0.033248	1.98306	0.958648	1	1
Lsamp	0.0856538	0.204432	0.126413	0.104602	0.183613	0.0876323	0.0206053	0.0107031	0.0232998	0.0469825	0.0350898	0.0456938	1.98306	1.10845	1	1
E130112N10Rik	0.0423023	0.151446	0.0908108	0.0619921	0.298717	0.0649192	0.0203529	0.0845763	0	0.0696161	0.01733	0.0722145	1.98306	1.39514	1	1
Zfp652os	0.0733197	0.26249	0.157396	0.429787	0.0739636	0.150027	0.211658	0.0732951	0.0798171	0.241418	0.48059	0.187747	1.98306	1.70862	1	1
Rab9b	0.00680847	0.00812496	0	0.0731684	0	0.0557259	0.013103	0.0136124	0.0148161	0.0298756	0.0223138	0.0348683	1.98306	5.17423	1	0.136894
Ptger1	0.090336	0.107803	0.207777	0.0756477	0.312444	0.184845	0.0869267	0.0387025	0.0421267	0.0991032	0.0634423	0.099137	1.98136	1.26075	1	1
Mir17hg	74.4983	53.5939	69.2551	43.9312	53.2159	64.3055	46.1857	52.8711	33.8744	91.2772	78.3265	88.727	1.97974	0.75671	1	1
Slc18a2	0.134579	0.152571	0.065003	0.0920358	0.101821	0.11015	0.0777	0.0605403	0.0732151	0.155015	0.115779	0.155075	1.97652	0.742856	1	1
Sspo	0.00944046	0.0506964	0.0624866	0.0169089	0.0253956	0.0434633	0.00605611	0.0157288	0.0188309	0.00690383	0.0309398	0.0389466	1.97179	0.722391	1	1
Caly	0.418783	0.745168	0.636722	2.26915	0.787391	0.651498	0.390561	0.218476	0.475681	0.548101	0.793011	0.785382	1.97089	2.15815	1	0.0716275
Chadl	0.0620707	0.172836	0.16656	0.384061	0.114796	0.127009	0.109502	0.0620499	0.168846	0.226978	0.178	0.264903	1.97089	1.42523	1	1
Ptprr	0.0210308	0.0125479	0.00796941	0.0308202	0.0374499	0	0.0404752	0.0296915	0.0161575	0.011535	0.060312	0.0634155	1.96971	1.69565	1	1
Alk	0.0211849	0.0303374	0.0181911	0.0082788	0.0256451	0.0086697	0.0203854	0.00423556	0.01383	0.037183	0.0138861	0.0289319	1.96971	0.553686	1	1
Hic1	0.49475	0.88571	0.359774	3.7111	0.724321	0.310269	1.15985	0.46347	1.38181	2.50676	1.75224	1.80576	1.96523	2.72481	1	0.000121203
Slc39a4	0.143817	0.143021	0.0514555	0.234174	0.0967199	0.1594	0.0576621	0.0479229	0.0912845	0.0920343	0.196392	0.132985	1.96058	1.26881	1	1
Lmod3	0	0	0	0.702808	0	0	0.171626	0	0.0388143	0.339154	0.0681966	0.0811933	1.96058	228.899	1	6.63897e-11
Ubald2	5.01699	8.34871	9.02562	8.3885	9.04981	10.0302	9.92213	8.46136	6.97091	8.30627	8.48822	9.19359	1.9484	1.1515	1	1
AV051173	0.174071	0.20773	0.12456	0.22675	0.0585334	0.0593641	0.111668	0	0.0631583	0.191031	0.190165	0.0495263	1.9484	0.786193	1	1
Tdh	0.043364	0.0172496	0.046545	0.0423653	0.0145816	0	0.0278183	0.0433495	0.031457	0.0158577	0.142119	0.0370134	1.9484	0.512206	1	1
4933433G15Rik	0	0.0610476	0	0.024989	0	0	0.0246127	0.0255695	0	0	0.0209571	0.0218322	1.94777	0.362034	1	1
Slc5a2	0.023584	0	0.088599	0.0345613	0.0832689	0.0482575	0	0.0235761	0.0128309	0.0129363	0.0386466	0.0201302	1.94777	1.08342	1	1
Slc17a7	0	0.0422628	0.0095032	0.00864984	0	0	0.0255588	0	0	0.00971269	0.0290169	0.0151143	1.94777	0.176557	1	1
Calr4	0.0572861	0.0170749	0.0153578	0	0	0.0879238	0.027553	0	0	0	0.0101725	0.0611249	1.94777	0.872268	1	1
Gm14461	0	0	0	0.0751425	0	0	0	0.0307552	0.0167385	0.118132	0	0	1.94777	19.6803	1	0.888243
Gm15179	0.0515908	0	0	0	0	0	0	0.0515735	0.112307	0.226458	0.126811	0	1.94777	0.188534	1	1
Plxnb3	0	0.00993162	0	0.00406537	0	0	0.00800831	0	0	0	0.0136378	0.0106554	1.94777	0.25999	1	1
H2-T10	0.6255	0.342848	0.606958	0.887666	0.515234	0.354325	0.724497	0.446752	0.679792	0.735404	0.523102	0.509912	1.94777	1.07429	1	1
Slc10a3-ubl4	2.06903	5.42285	5.12914	4.24726	6.37879	3.32895	4.16789	2.73553	3.47353	3.59572	5.02232	5.27997	1.94777	1.28546	1	1
Kbtbd12	0.105492	0	0	0.0515311	0.0532091	0.0809463	0.0253776	0	0.0143484	0	0.0324126	0.0450213	1.94777	1.5044	1	1
Kcna2	0	0.00507715	0	0.00207826	0.00429186	0.00217638	0	0	0.00694348	0.0116675	0	0.00363143	1.94777	1.65945	1	1
Pparg	0.175979	0.0554561	0.0498794	0.128947	0.0312516	0.0792417	0.0894361	0.123885	0.0337099	0.322899	0.152307	0.112657	1.93802	0.824488	1	1
Acss3	0.616646	0.42045	0.324145	0.771747	0.477541	0.422373	0.283773	0.150946	0.168427	0.372713	0.408122	0.413932	1.93686	1.21317	1	1
Slc2a6	0.137093	0.14974	0.0942485	0.134972	0.0829775	0.154005	0.0659588	0.0501588	0.163791	0.165135	0.135069	0.18738	1.9316	1.05749	1	1
Kcnu1	0.116473	0.0347486	0.0312543	0.248917	0.0587481	0.0372386	0.0280194	0.0145543	0.11881	0.151729	0.0835023	0.0807755	1.9316	1.76368	1	0.942216
Gm3696	1.60733	0.897062	1.17709	0.492607	1.02213	1.01902	0.902604	1.01127	0.825922	1.06249	0.618151	0.864685	1.9309	0.463212	1	0.636445
5430440P10Rik	0.0598188	0.0713853	0.224724	0.262985	0.15086	0.183601	0.172684	0.0597987	0.130196	0.196898	0.24506	0.204234	1.9309	1.56627	1	1
Tppp	0.0396434	0.0827906	0.0904219	0.0774609	0.0499895	0.0304194	0.0238421	0.0693528	0.0377421	0.114157	0.044662	0.109973	1.924	0.713932	1	1
Hist1h4j	0.811679	2.78833	2.16333	2.59265	2.06714	1.38405	2.99101	3.63513	3.0206	4.09699	3.89984	4.0797	1.92215	0.455114	1	1
Crybb3	0.0439101	0.419232	0.0942659	0.300311	0.0442958	0.0898522	0.126765	0.131693	0.0955769	0.192743	0	0.412304	1.92215	0.935944	1	1
Slc38a8	0.0200391	0.0358708	0	0.0391552	0	0.061506	0.0289242	0	0.0545108	0.0329751	0.0164189	0.0769699	1.92215	1.70337	1	1
Snord45b	0	0	0	0	0	0	0	0	0	0	0	0	1.92105	1.07929	1	1
Adora1	0.105368	0.036109	0.0297569	0.405413	0.0447511	0.0283636	0.112058	0.0498908	0.0663706	0.170334	0.209009	0.0946647	1.9201	2.50877	1	0.0581734
Col8a1	0.325724	0.00588949	0.00529724	0.877524	0.0149357	0	0.555628	0.0444021	0.429579	1.06111	0.549933	0.530771	1.91963	2.35691	1	0.0221146
F10	0.105387	0.226378	0.0452464	0.113256	0.138207	0.179254	0.0507044	0.105352	0.0458676	0.150297	0.129523	0.188904	1.91952	1.13015	1	1
Snora23	2.59202	4.63983	4.17324	3.79849	6.53697	5.30379	0	5.18231	5.6801	1.43169	5.30937	15.487	1.9159	1.2275	1	1
Gabrg3	0.0495165	0	0.0531488	0.0806269	0.0499514	0.0337735	0.0635303	0.0165	0.053881	0.0362157	0.0540945	0.112706	1.9159	2.40501	1	0.921041
4932441J04Rik	0.233104	0.111271	0.100081	0.409925	0.423273	0.333884	0.224307	0	0.101484	0.358111	0.343785	0.159173	1.9159	2.51032	1	0.308291
Vgll2	0.153754	0.160548	0.103145	3.71776	0.038776	0.0196631	0.887706	0.153702	0.85746	1.68684	0.992065	1.0827	1.91214	8.51447	1	2.86884e-12
Gpihbp1	0.861227	1.22352	0.704307	1.28212	0.951533	0.713288	0.473557	0.122991	0.624876	0.855012	0.604833	0.945132	1.9097	1.07506	1	1
Prss35	0.700006	0.44885	0.25419	2.09248	0.411045	0.470324	1.04054	0.490885	0.329678	1.66193	1.21557	0.954203	1.90934	2.04767	1	0.0509177
Myl4	0.143175	0.384433	0.307355	1.22393	0.036108	0.366205	0.654413	0.21469	0.155817	1.64952	0.469235	0.366621	1.90466	2.10769	1	0.349317
Slc15a3	0.0452707	0.121555	0.121479	0.11057	0.148422	0.0115791	0.0871244	0	0.0369442	0.148991	0.0556382	0.115923	1.903	0.906711	1	1
Pou3f3os	0.570986	0.766566	0.995916	1.04594	0.360001	0.36511	0.274719	0.142699	0.310788	0.391676	0.760227	0.670129	1.903	0.725131	1	1
Slc6a4	0.0952647	0.147791	0.0306759	0.260598	0.0576608	0.0779722	0.0550017	0.0571397	0.0103656	0.0940567	0.0702488	0.0894448	1.903	1.43173	1	1
Lrrc63	0.0313978	0.0624481	0.0674019	0.0613494	0.0739049	0.032123	0	0.0209248	0.0683273	0.0229629	0.0343006	0.116132	1.9016	0.697931	1	1
1700034F02Rik	0.111959	0.0296836	0.146878	0.109388	0.0752923	0.0127203	0.0359065	0.0248656	0.0406025	0.0818801	0.0815393	0.0318501	1.9016	0.571387	1	1
Serpinf2	0.02438	0.0727354	0	0.0119093	0	0.0249432	0.01173	0.0365578	0	0.0534919	0.0199755	0.0104048	1.89687	0.277202	1	0.909995
Gm9054	0.0967847	0.0577495	0.155827	0.425501	0.0488174	0.0495102	0.046566	0.145128	0	0.0531033	0.0396498	0.165222	1.89687	1.47237	1	1
Gm1631	0.0557511	0	0	0	0.112481	0	0	0	0	0	0.0913583	0	1.89687	4.38135	1	0.58151
Kcnt1	0.013633	0.00810206	0.0218936	0.00663293	0.025758	0.00694611	0	0.00850883	0.00738715	0.0149551	0.00556273	0.0231803	1.89687	0.948037	1	1
Mroh7	0.0116924	0	0.0439252	0.0342693	0.0176926	0	0.00562554	0.0116884	0.00636095	0.0128264	0.00479001	0.0249501	1.89687	0.96537	1	1
Tmem130	0.0478774	0.022854	0.0616673	0.0654847	0.0772766	0.0195933	0.0184282	0.00957228	0.0104189	0.0840361	0	0.00817317	1.89687	1.13274	1	1
Nefh	0.00639295	0	0.0137238	0.0187372	0	0.0130812	0.00615168	0.00639081	0.0139118	0.0210391	0	0.0327403	1.89687	1.4146	1	1
Kcnj3	0.0493146	0	0	0.0802982	0	0	0.0316357	0	0.0357742	0.0360681	0.0404055	0.0420926	1.89687	1.4146	1	1
Tmem51os1	0.0468029	0.0744702	0.0334907	0.198142	0.110166	0.0798066	0.0300243	0	0.0339519	0.0684615	0.0127825	0.0532649	1.89687	1.61086	1	1
Cd5l	0.0132225	0.0157792	0	0.012918	0.0400158	0	0.0254469	0	0.0287752	0.0290115	0.0216674	0.0564304	1.89687	1.65945	1	1
E130310I04Rik	0	0.0827337	0.00793774	0.338659	0.0693624	0	0.0213485	0	0	0.0162253	0.0566774	0.0126245	1.89687	2.31093	1	1
Krt84	0.01024	0.0366602	0.0109912	0.0100042	0	0.0209532	0.0394143	0	0	0.0224672	0.00839008	0.0524425	1.89687	0.542095	1	1
Havcr2	0.0384541	0.0458896	0	0.0563528	0.0484898	0.0196712	0.0185014	0	0	0.0316388	0.0157535	0.0246169	1.89687	1.60984	1	1
0610005C13Rik	0.0341759	0	0	0.0667777	0	0	0	0	0.11158	0.0749977	0.0560035	0.145855	1.89687	0.608969	1	1
Ifit3	0.0405312	0.120921	0.130513	0.442175	0.109032	0.0414674	0.123505	0.0675294	0.0955559	0.318666	0.121766	0.0288296	1.8918	1.61857	1	1
Cldn9	0.959265	0.63078	0.168103	1.3962	0.710956	0.600871	0.602816	0.156562	0.532572	0.60138	1.10677	0.735233	1.8891	1.43518	1	1
Pmel	0.113247	0.0750804	0.175579	0.110639	0.139629	0.167358	0.0968651	0.0628941	0.095842	0.0966292	0.216505	0.171844	1.88754	1.09135	1	1
Hrasls	0.0446774	0.0533162	0.0671365	0.130945	0.0811255	0.0457094	0.103179	0.0893248	0.03889	0.137233	0.109818	0.183045	1.88516	1.48863	1	1
1700125H20Rik	0.0945181	0.0751961	0.0676343	0.123122	0.0635655	0.0967014	0.121268	0.0314955	0.068574	0.0691373	0.206513	0.242028	1.88506	1.23233	1	1
Lpcat2	0.989166	0.979981	0.851385	1.053	1.00727	0.916542	0.915917	0.699648	0.802144	2.30335	1.20805	1.45762	1.88255	0.981263	1	1
1700003F12Rik	0	0.548951	0	0.134823	0.324831	0.329441	0.221322	0.18394	0.250332	0.0504776	0.30152	0.785276	1.88198	1.46485	1	1
Eif2s3y	0	0	0.0166488	0	0	25.8827	25.2242	0	0.016878	32.5698	25.0998	0.0132394	1.87865	1406.83	1	3.38112e-81
Mylk3	0.34652	0.110945	0.272151	1.13948	0.213149	0.129704	0.130124	0.143631	0.239099	0.259606	0.318542	0.396769	1.87805	1.88336	1	0.197822
Hdc	0.0220777	0.0658667	0.0236973	0.204908	0.100222	0.0451754	0.0956003	0.0441407	0.0480454	0.14532	0.0723567	0.150756	1.87329	3.22186	1	0.159649
1700084E18Rik	1.06584	2.03508	1.25842	1.87432	1.0752	0.763319	0.307683	0.745836	0.580292	1.17012	0.785955	1.54657	1.87329	0.745432	1	1
Ptpn5	0.0085875	0.0512505	0.0276572	0.134268	0.0519888	0.0351503	0.0330601	0.0171715	0.046729	0.0565359	0.0422257	0.073316	1.87146	2.56372	1	0.628638
Gm5468	0.0814113	0.0323843	0.077674	0.0353495	0	0.0740372	0.00870432	0.0361707	0.0492122	0.0694631	0.0370576	0.0849308	1.87146	0.501531	1	1
Myo1g	0.0234167	0.204927	0.0837816	0.0533807	0.181105	0.0958305	0.0600879	0.0312119	0.203832	0.15413	0.172676	0.206537	1.87111	0.995084	1	1
Kcng2	0.0185562	0.0664326	0.0796694	0.172224	0.0842361	0.0189848	0.0535676	0.0463749	0.0706672	0.122139	0.083621	0.095032	1.86556	1.72613	1	1
S1pr4	0.0110692	0.026419	0.0950492	0.0648855	0.0111664	0.0113249	0.0319542	0.0221309	0	0.0607163	0.0453471	0.00944811	1.86543	0.63892	1	1
Aldh3b1	0.0645256	0.023693	0.0532761	0.218214	0.0200284	0.0660161	0.0716427	0.0347329	0.0540093	0.125242	0.0366012	0.122862	1.86543	2.51603	1	1
Cryba4	0	0.0529814	0	0.260246	0.179147	0	0.0854426	0	0.0483204	0.243587	0.0727523	0.113685	1.86543	7.23228	1	0.551017
Mc5r	0.0506739	0	0	0.222781	0.0255595	0	0.0731423	0.050657	0	0.111194	0.0830384	0.0648793	1.86543	3.9925	1	0.945548
Plxna4os1	0	0	0	0.0694473	0.0143417	0.0145453	0.0273606	0.0284242	0.0154697	0.0311936	0.0465938	0.0606742	1.86543	5.11916	1	0.947584
Hist1h2ad	0.662583	0.480848	0.503345	1.32868	0.54172	0.489361	0.647436	0.635879	0.551931	0.873251	0.654168	0.647003	1.86543	0.670178	1	1
A230103J11Rik	0.0307655	0	0.013492	0	0.0126803	0.0385809	0.0148022	0	0.0669539	0.0506279	0.088226	0	1.86543	0.875273	1	1
Rab42	0	0.218749	0.0491878	0.313396	0.231143	0.0468848	0.0440967	0.0458109	0.14963	0	0	0.0782302	1.86543	1.62351	1	1
Pydc3	0	0.0311612	0	0	0.0087805	0.00890511	0	0.0435057	0.00947068	0.0477424	0.0285263	0.0445762	1.86543	0.875273	1	1
Acr	0.103297	0.0986109	0.0886946	0.146192	0.208448	0.190246	0	0	0.0449476	0	0.0846351	0.088169	1.86543	1.57502	1	1
Kdm5d	0.00459677	0	0	0	0	8.53114	8.35337	0	0.010003	9.1825	8.92994	0.00392358	1.86421	1383.58	1	6.48752e-81
Abcb1a	0.0279005	0.0877787	0.0435595	0.0619499	0.0281456	0.09342	0.0903054	0.0380334	0.0358765	0.180856	0.0644237	0.132063	1.86145	1.20561	1	1
Pbld2	0.253563	0.288183	0.336964	0.147455	0.334963	0.253244	0.156853	0.295725	0.289042	0.490109	0.336365	0.479237	1.8611	0.784332	1	1
Myod1	1.13125	0.648699	0.157693	9.68846	0.755853	0.285589	2.43159	0.396541	1.79047	3.75542	2.85287	2.59579	1.85968	4.94674	1	9.36615e-12
Lrrc18	0.325204	0.109151	0.0436324	0.393367	0.327905	0.145564	0.205362	0.0695203	0.0663472	0.31846	0.166544	0.234208	1.85757	1.37563	1	1
Gmnc	0.183916	0.0146303	0.0328999	0.119786	0.0371051	0.00627082	0.169461	0.0528154	0.0600321	0.322807	0.115436	0.150321	1.85455	0.659027	1	1
Casp4	0.217279	0.047144	0.0848063	0.405252	0.0996305	0.0404178	0.190072	0.138222	0.107471	0.671794	0.161841	0.168599	1.85335	1.7765	1	1
Adam5	0.418809	0.109747	0.0987108	0.878372	0.134006	0.292724	0.338399	0.091934	0.255726	0.616385	0.376634	0.366321	1.85157	1.74612	1	0.470136
Cdh26	0.160184	0.138061	0.171934	0.156495	0.143635	0.136569	0.102757	0.182989	0.174297	0.267743	0.218744	0.35701	1.84739	0.819685	1	1
Pi16	0.106857	0.155856	0.0254879	0.197193	0.107795	0.097178	0.0913993	0.0474761	0.0775143	0.234453	0.0778242	0.172282	1.84674	1.29937	1	1
Kera	1.72142	0	0	15.2581	0.0700219	0	8.32236	0.263678	1.43505	11.4072	8.24648	1.38638	1.8442	7.71868	1	1.76583e-19
Tmem140	0	0.0239934	0	0.127677	0	0.0308552	0.00967346	0.0301485	0.0218768	0.0220565	0.057657	0.0343226	1.84408	6.32556	1	0.165541
Nr3c2	0.0249457	0.0223269	0.0401634	0.0365568	0.0503296	0.0191414	0.0300053	0	0.00678558	0.0342066	0.0255488	0.0159693	1.84408	1.26394	1	1
Tas1r1	0.0657024	0	0.0201491	0.0183398	0	0	0.0361273	0.00938291	0.0102128	0.0411868	0.0307615	0.0400574	1.84408	0.213206	1	0.945548
Tagap	0	0	0	0	0	0	0	0	0	0	0	0	1.84408	0.923694	1	1
Slc23a3	0.0130725	0.0156002	0.0140314	0.0510857	0.0527491	0.093621	0.0251582	0.0261362	0.0284487	0.0860471	0.0321324	0.0334741	1.84408	3.5415	1	0.444555
Chdh	0.0230746	0.049567	0.0346751	0.072141	0.0744904	0.0236076	0.0310859	0.0138405	0.0251076	0.0556902	0.0291291	0.0472704	1.83493	1.52359	1	1
A630075F10Rik	0.0146427	0.0677043	0.0314383	0.0554276	0.029547	0.0290223	0.0409448	0.0146378	0.0478139	0.0622408	0.0480003	0.0484256	1.82863	0.992288	1	1
Siglec5	0.0219852	0.0524751	0.0117976	0.0214789	0.0221783	0	0.0317343	0.0420133	0	0.0964814	0.0180133	0.0187655	1.82863	0.512206	1	1
Plekhd1	0.021865	0.00869762	0.0234689	0.0996869	0.0441141	0.0447402	0.049093	0.0291436	0.0237906	0.047972	0.0716596	0.0497679	1.82861	3.15265	1	0.404149
Mcf2	0.0601924	0.016666	0	0.0614155	0.0563686	0	0.0403256	0.0069777	0.0684045	0.0198093	0.114464	0.0536571	1.82861	1.29631	1	1
Rai2	0.04861	0.0870193	0.039131	0.284958	0.03678	0.049736	0.0935539	0.0242954	0.079341	0.133323	0.149363	0.0933585	1.82861	2.05113	1	0.865483
Ndst4	0.0958455	0.026395	0.0158271	0.338538	0.014875	0.0301721	0.0993227	0.0147405	0.0481321	0.161758	0.144979	0.0503441	1.82861	1.97009	1	0.546109
Gcgr	0.140518	0.083844	0.105578	0.315747	0.127576	0.172516	0.0946501	0.0280941	0.1529	0.262065	0.195724	0.203896	1.82861	1.80645	1	0.915218
Zfp804a	0.785075	0.275979	0.274356	0.321067	0.485005	0.242831	0.316233	0.0912572	0.139057	0.407244	0.41387	0.223367	1.82544	0.708663	1	0.978855
D6Ertd527e	0.167828	0.143057	0.141538	0.163963	0.205581	0.0490585	0.0461412	0.0479349	0.24787	0.249906	0.127686	0.235419	1.82494	0.844261	1	1
Wfikkn2	0.790116	0.888495	0.603438	2.61265	0.843039	0.357547	1.53521	0.554415	1.57887	2.90032	1.911	2.22748	1.82457	1.62625	1	0.404149
Slc14a1	0.383107	0.382404	0.252228	0.313063	0.359175	0.343638	0.198713	0.220674	0.396123	0.775476	0.344236	0.461939	1.82346	0.919605	1	1
5430402O13Rik	0.198059	0.196962	0	0.290248	0.183072	0.0928337	0.222352	0.230992	0.0718452	0.315311	0.324558	0.309934	1.82303	1.08382	1	1
C1qa	0.774296	0.924014	0.474911	3.02586	1.33902	0.537552	1.3571	0.718748	1.44448	2.73066	1.88058	2.14793	1.82022	2.16631	1	0.048899
Fam209	0.328453	0	0.0587577	0.37437	0.276114	0.448053	0.158028	0.164171	0	0.360445	0.224262	0.186901	1.81693	2.45337	1	0.760457
Jakmip3	0.00487065	0.0116249	0.00522793	0.0761356	0.0294805	0.0099663	0.0187473	0.00486902	0.0158984	0.0374011	0.0159629	0.0207868	1.81693	5.38734	1	0.0897856
Astn1	1.01038	1.20487	1.02508	1.84577	1.20425	1.26737	0.74583	0.48426	0.786842	1.30424	1.10002	1.41284	1.81662	1.27475	1	1
Mpl	0.0679143	0.416814	0.249834	0.123223	0.295417	0.178672	0.0840212	0.145481	0.147794	0.216818	0.111289	0.356097	1.81634	0.805781	1	1
Wnt2	0.418504	0.756706	1.12982	0.483205	0.217487	0.804443	0.280677	0.380331	0.0965955	0.403469	0.259771	0.757729	1.81582	0.611749	1	0.549507
Tubb4a	0.730345	1.31449	0.976687	3.21671	0.652213	0.832961	1.34796	0.574506	1.35488	2.27231	1.96197	1.9417	1.81507	1.50533	1	0.714561
Fads3	0.316098	0.82045	0.619195	0.887852	0.677607	0.614459	0.403023	0.41079	0.421322	0.63284	0.789925	0.775692	1.81471	1.17092	1	1
Cytip	0.0350179	0.0731307	0.014095	0.0427643	0.0353255	0.0089567	0.0252723	0.0218789	0.0333383	0.0816295	0.0430374	0.0410982	1.8136	0.697236	1	1
Myog	1.42559	0.521714	0.204022	16.5274	0.498544	0.350044	4.70065	0.418033	2.23383	8.19544	4.54758	1.83333	1.81302	7.59115	1	8.37296e-19
Atp4a	0.0519004	0.0707855	0.0318285	0.065195	0.119683	0.0303383	0.0142622	0	0.0484024	0.0564777	0.0303722	0.0316404	1.80777	1.32096	1	1
Plk5	0.0889134	0.0454739	0.0272673	0.0992752	0.0256269	0	0.0611127	0.038093	0	0.0696731	0.0416288	0.086734	1.80777	0.626223	1	1
Adam33	0.0168006	0.0401019	0.0270511	0.0820804	0.0847531	0.0171886	0.0161665	0.0251939	0.0365639	0.00921345	0.0206493	0.06454	1.80777	1.52634	1	1
Myh3	0.0501934	0.079865	0.0269377	1.53038	0	0.0962865	0.574222	0.033451	0.104674	1.07254	0.27417	0.196362	1.80616	10.251	1	1.09324e-18
Pcdhb9	0.119655	0.0101391	0.0197589	0.14277	0.168846	0.050582	0.0694925	0.0679471	0.0554672	0.130487	0.142707	0.101528	1.80264	2.11673	1	0.748779
Rgs8	0.0518793	0.13414	0.078887	0.164725	0.017445	0.0265388	0.0582416	0.0432183	0.0376312	0.123306	0.0814714	0.0811832	1.80129	0.79273	1	1
Gm17745	0.186701	0.0891207	0.0400793	0.109441	0.113005	0	0.179655	0.149311	0.040638	0.122915	0.305944	0.191231	1.8004	0.777329	1	1
Kcne4	0.07508	0.0255993	0	0.0314361	0.0216398	0.0438939	0.0619255	0.0428885	0	0.0352993	0.0703041	0.0915496	1.8004	0.871349	1	1
Gpr115	0.0436575	0	0.0281081	0.0170512	0.0264171	0.0178563	0.00839209	0.0261784	0.037998	0.0383101	0.0930294	0.0298079	1.8004	0.871753	1	1
Nbl1	4.8861	4.92096	3.44067	33.8863	5.05459	4.33031	10.0922	3.45335	8.99103	16.6446	13.6676	12.246	1.79863	3.0904	1	6.69002e-07
Veph1	0.101082	0.0835109	0.075113	0.2127	0.0823599	0.0914839	0.10849	0.136026	0.101521	0.217503	0.181568	0.24888	1.79841	1.37643	1	1
Rapsn	0.136997	0.0204358	0.0183808	0.903431	0.0863749	0.0525604	0.181261	0.0684754	0.149073	0.488466	0.098216	0.190017	1.79684	5.79127	1	8.77157e-05
Tfec	0.400206	0.587803	0.479128	0.601522	0.388193	0.40945	0.296233	0.200036	0.284735	0.607922	0.454022	0.433565	1.79667	0.887827	1	1
Hcn1	0.0345498	0.0262375	0.0134852	0.027617	0.0221793	0.0321344	0.0181341	0.00941952	0.00683477	0.0310091	0.00514692	0.032171	1.79435	0.986538	1	1
Olfm4	0.15197	0.0806023	0.0181242	0.0989803	0.119237	0.190032	0.0974899	0.0843997	0	0.166724	0.0691752	0.0720636	1.79435	1.66305	1	1
Musk	0.00775568	0	0	0.114881	0	0	0.0597703	0	0.0512915	0.172151	0.0385887	0.0268226	1.79435	7.23228	1	0.551017
Ascl2	0	0.164417	0.110912	0.218731	0.10424	0.0880995	0.0165721	0.051649	0.131181	0.0944706	0.126997	0.1176	1.79435	1.48008	1	1
Bhlhe41	0.0167206	0.0947883	0.06282	0.0245042	0.0590408	0.0855417	0.0321809	0.0334318	0.0454847	0.100891	0.0376773	0.0663217	1.79192	0.938793	1	1
Gcdh	15.6222	16.4566	15.3439	15.6012	18.1271	15.1854	8.84697	8.08521	8.71136	20.6324	13.5593	14.087	1.78776	0.960723	1	1
Pipox	0.1853	0.313267	0.0331488	0.316807	0.17135	0.221177	0.0594356	0.216111	0.151223	0.186347	0.404863	0.224064	1.78404	1.16398	1	1
Clec2l	0.336895	0.89867	0.595589	1.97482	0.419819	0.770453	0.228833	0.416025	0.301905	0.717478	0.665723	0.405963	1.78271	1.60768	1	0.665753
Col6a5	0.0186318	0	0	0.491474	0.00537013	0.00272317	0.26893	0	0.0318559	0.375192	0.213721	0.0499816	1.78097	23.7962	1	2.92244e-19
Bmper	0.255487	0.128374	0.0793819	1.04439	0.101736	0.110058	0.478751	0.0604899	0.197516	0.52366	0.352557	0.482053	1.77715	2.47518	1	0.00827176
Cmah	0.0267151	0.0115141	0.017682	0.0260998	0.0525536	0.0300656	0.0115671	0.0456388	0.0101721	0.0263747	0.0306448	0.0319244	1.77276	2.04637	1	0.636445
Shc3	0.182069	0.0651823	0.136797	0.195664	0.0734673	0.0745099	0.210238	0.0364017	0.0594359	0.219722	0.19393	0.155406	1.77276	0.992119	1	1
Tekt2	0.263215	0.201928	0.262343	1.6715	0.322425	0.403943	0.633203	0.0939739	0.409172	0.825066	0.816438	0.513527	1.76903	3.25834	1	0.000354831
Htr3a	0.052079	0.0932483	0.0279418	0.101773	0.0393986	0.119902	0.125304	0.0911183	0.0283259	0.142856	0.106693	0.200076	1.76856	1.58015	1	1
Alpk3	0.0196344	0.0890373	0.0505792	0.0882381	0.0713045	0.120527	0.0415654	0.03533	0.00854517	0.0603075	0.0450443	0.0536287	1.76368	1.5592	1	1
Spock1	0.173651	0.22934	0.0990071	0.371172	0.125894	0.111019	0.146244	0.0596199	0.0766905	0.21431	0.0978041	0.20845	1.76227	1.17755	1	1
BC002163	0.0307346	42.0889	4.63571	59.6565	0.104193	0.00637545	0.000863248	0.00827608	0.626862	0.000911153	0.00312217	0.00168091	1.76172	1.15994	1	1
Ttll11	0.373014	0.619326	0.121854	0.190134	0.384471	0.331853	0.0546208	0.0648504	0.0794087	0.133435	0.0863725	0.166115	1.75618	0.827335	1	1
Xpnpep2	0.352923	0.298323	0.355135	0.603392	0.28185	0.34603	0.155652	0.124951	0.144	0.258105	0.313261	0.263583	1.75493	1.07574	1	1
A930007I19Rik	0.172018	0.0684264	0.172327	0.112038	0.0809801	0.12906	0.121386	0.0687841	0.112304	0.213872	0.122149	0.117461	1.75465	0.683336	1	1
Gsap	0.341963	0.253013	0.278956	0.541222	0.303571	0.12595	0.256665	0.198272	0.319986	0.5627	0.403465	0.431988	1.75191	1.00508	1	1
Mir335	0	0	0	0	0	0	0	0	0	0	0	0	1.75158	0.807897	1	1
Scoc	41.2694	25.8907	29.508	33.2477	27.8619	30.2123	40.2215	39.1165	37.913	45.9287	41.5189	38.8808	1.75123	0.918053	1	1
Prss41	0.320841	0.733851	0.430471	0.731388	0.458517	0.601796	0.180094	0.213823	0.290957	0.49869	0.350504	0.228212	1.75106	1.12436	1	1
Glis1	0.574203	1.64884	1.06894	1.33232	0.877919	0.807766	0.345333	0.439477	0.556443	0.600383	0.735105	1.02617	1.74223	0.875551	1	1
Smyd1	0.155354	0.0834227	0.12506	1.48715	0.0705196	0.119205	0.455958	0.0621169	0.169035	0.716451	0.388237	0.218797	1.74008	4.40109	1	2.64813e-07
Rag1	0.146083	0.10281	0.0964919	0.215908	0.151145	0.103471	0.118944	0.0898674	0.158944	0.254756	0.187211	0.207816	1.7396	1.29116	1	1
Atp2a1	0.254472	0.232223	0.144603	1.98889	0.317109	0.183777	0.626575	0.108489	0.390893	1.00989	0.570307	0.677169	1.73139	4.07081	1	5.9902e-08
C1qc	2.05686	2.14776	1.25719	6.61459	1.81556	1.13987	2.06171	1.37078	1.49225	3.94932	2.41088	2.75538	1.73137	1.70621	1	0.304938
Dand5	0.974529	0.794219	1.27563	1.76484	0.887177	0.997039	1.34945	1.04549	0.594906	2.24271	1.79169	1.50132	1.73102	1.12309	1	1
Pstpip1	0.161903	0.210773	0.205375	0.53204	0.222715	0.180701	0.325748	0.147135	0.352342	0.452118	0.446198	0.577896	1.72967	1.58813	1	1
3110070M22Rik	1.15598	1.19139	1.01518	1.43737	1.06012	0.698858	0.404492	0.787905	0.343082	1.35477	0.645779	1.03154	1.72928	0.8455	1	1
Rbm44	0.225771	0.00792429	0.0142548	0.032437	0.214356	0	0.146963	0.0929333	0.0722506	0.240386	0.108814	0.198375	1.72876	0.974032	1	1
Tcerg1l	0.143421	0.293406	0.0989627	0.360304	0.0723405	0.10481	0.118293	0.204819	0.167202	0.314674	0.394501	0.139906	1.72876	0.97232	1	1
Pyroxd2	0.149571	0.0793298	0.0802714	0.113654	0.142502	0.0680115	0.103947	0.116294	0.0994549	0.218775	0.224674	0.148945	1.72803	0.985421	1	1
Olfml2b	1.24003	1.89974	1.5738	4.0355	2.08768	1.56012	1.67697	1.54114	2.06944	4.20965	2.84206	2.59601	1.72802	1.52854	1	0.528053
Papln	0.0825811	0.0281537	0.0189909	0.126784	0.0654543	0.0301721	0.0681119	0.0412749	0.077016	0.0841197	0.101498	0.104062	1.72692	1.4941	1	1
Slc1a1	0.0829385	0.0494878	0.0148371	0.155305	0.0627502	0.0777831	0.0332535	0.0276369	0.0977624	0.113729	0.0453033	0.100289	1.72472	1.76888	1	1
Saa1	1.27028	0.938417	0.779122	1.06374	3.29513	1.67095	0.407447	0.211643	0.757201	0.331922	1.2886	0.567942	1.72436	1.98175	1	0.231837
Gpr75	0.115862	0.170172	0.229589	0.383116	0.323665	0.437678	0.0257282	0.0623662	0.106672	0.195542	0.0584185	0.106501	1.72436	1.97162	1	0.146219
C1ql3	0.0327433	0.0390745	0.00878629	0.143951	0.0412886	0.0167498	0.102399	0.0163662	0.0445338	0.116739	0.0871906	0.0698702	1.72396	1.78873	1	1
Hsd3b1	0.132385	0.0351074	0.258931	0.538902	0.089032	0.0752463	0.113235	0.0852864	0.0824298	0.0806863	0.120521	0.251106	1.72189	1.56409	1	1
C1qtnf9	0.0142672	0.0851293	0.12251	0.0975702	0.0143925	0.102177	0.0823723	0.114099	0.0155244	0.172172	0.070138	0.146133	1.7212	0.870182	1	1
Gpr68	0.0802698	0.0745035	0.0765847	0.0609939	0.135386	0.0456238	0.025746	0.0356628	0.0679306	0.0195672	0.073076	0.129542	1.7212	1.19168	1	1
C1qtnf2	0.0482009	0.0862815	0.103473	0.211909	0.0972484	0.271228	0.115954	0	0.157357	0.3173	0.0789859	0.0822839	1.72042	1.55387	1	1
Gm13483	0.196077	0.199488	0.220306	0	0.146573	0.178233	0.20972	0.0253816	0.0790658	0.243001	0.184343	0.167362	1.71952	1.03034	1	1
Ntng2	0.0774076	0.482239	0.215549	0.208214	0.109336	0.15031	0.0671959	0.0900832	0.104246	0.114917	0.0948116	0.217676	1.71952	0.709902	1	1
Noxo1	0.762491	0.554486	0.268545	0.884605	0.793225	0.597267	0.366857	0.142919	0.32409	0.562013	0.283085	0.630488	1.71859	1.31986	1	1
Ryr3	0.0047755	0.0132974	0.00854301	0.0124414	0.00481744	0.0114002	0.00919054	0.0079565	0.00173194	0.0227002	0.00652127	0.00815228	1.71847	1.24424	1	1
Pde7b	0.290121	0.235724	0.271649	0.391991	0.230399	0.25893	0.100977	0.197463	0.147759	0.291175	0.348976	0.115914	1.71821	1.02451	1	1
Snora20	0	0	0	0	0	0	0	0	0	0	0	0	1.71723	1.27583	1	1
Sec1	0.0320918	0.0255314	0.011482	0.109735	0.118703	0.169638	0.0205871	0.0534684	0.0523783	0.111485	0.0788823	0.0365227	1.71575	4.77273	1	0.0325725
Mogat1	0.21799	0.0578089	0.103991	0.236633	0.0977351	0.0495611	0.0932278	0.0484259	0.10543	0.186018	0.138917	0.0620218	1.71575	0.984013	1	1
Ccdc129	0	0	0.00844078	0.0691453	0.00793299	0	0.0378357	0.00786129	0.0256695	0.0431339	0.0386594	0.0536981	1.71575	7.23228	1	0.551017
Piwil2	0.0308509	0.0368162	0.0441519	0.0602807	0	0.0263029	0.019791	0.0102802	0.0223781	0.0282024	0.0168516	0.0482768	1.71575	0.740834	1	1
Mlkl	0.048556	0.0193149	0.156353	0.0632503	0	0.132473	0.031149	0	0.140895	0.0532697	0.0663065	0.0967051	1.71575	1.00154	1	1
Tgm3	0.129069	0.0880146	0.0659699	0.28822	0.241804	0.0062881	0.147854	0.147458	0.307617	0.424763	0.423005	0.288533	1.71478	1.75181	1	0.670997
Mfi2	0.0246597	0.014714	0.0264686	0.0662524	0.0124381	0.0252293	0.023729	0.0123257	0.0201233	0.0541031	0.0252559	0.0157863	1.71395	1.11414	1	1
Omd	0.11597	0	0.00672851	0.260283	0	0	0.0784172	0.00313329	0.0716222	0.0378246	0.166926	0.0160519	1.71395	2.07247	1	1
9230116L04Rik	0.0174327	0.0846107	0.0965373	1.33e-09	0.0912561	0.108879	0.0346121	0.0356703	0.0962487	0.0391743	0.100958	0.0908161	1.71171	1.18808	1	1
Cpa1	0.0352984	0.147433	0.170494	0.0862136	0.231454	0.180569	0.0339662	0.0705731	0.03841	0.0968137	0.0433821	0.120516	1.71171	1.32096	1	1
Tmem151a	0	0.0618002	0.0764301	0.025297	0	0.0662286	0.00622903	0.038827	0.00704337	0	0.00530387	0.0828799	1.71171	0.643953	1	1
Ang	0.670977	0.94677	0.0930756	0.719161	0.278185	0.479499	0.73314	0.567481	0.770499	1.84092	0.971536	0.937962	1.70945	0.844261	1	1
Mst1r	0.152225	0.363254	0.179736	0.252701	0.214681	0.249219	0.0616799	0.121647	0.198719	0.11664	0.21162	0.116636	1.70894	1.22072	1	1
Asb5	0.141091	0.0210465	0.0946501	0.310143	0.14233	0.126306	0.0509121	0.0176304	0.0575729	0.0386972	0.144501	0.030107	1.70886	2.21196	1	0.549507
Atp8b4	0.0181867	0.0162774	0.00976038	0.00444196	0.0321062	0.00465169	0.00437508	0.0090903	0.0197879	0.0149628	0.0298022	0.0116425	1.70886	0.871349	1	1
Gpr84	0.0540112	0.0429699	0	0.0527673	0.0181618	0.0368392	0	0.107986	0.0195908	0.0592553	0.0885071	0.0768356	1.70886	1.03978	1	1
Ksr2	0.00408188	0.00974231	0.00438131	0.0199394	0.0164709	0.0125285	0.00392783	0.0204026	0.00444124	0.0179109	0.0200667	0.0104523	1.70886	2.72112	1	1
Mansc4	0.422651	0.252188	0.708836	0.954872	0.479659	0.270259	0.254188	0.343289	0.258716	0.4927	0.541086	0.360755	1.70595	1.06699	1	1
Fitm1	0.652106	0.204789	0.36839	2.78307	0.415474	0.175571	0.396313	0.308789	0.410868	0.753169	0.95611	0.498016	1.70526	2.5932	1	0.0285333
Tm4sf5	0.283186	0.112647	0	0.276664	0.317414	0.128768	0.0302776	0.125818	0.0342424	0.138095	0.0773418	0.107428	1.70509	1.72313	1	1
Frmpd3	0.0202655	0	0.0870081	0.0395975	0.0204434	0.0207336	0.0390013	0	0	0.0444669	0.0830215	0.0518929	1.70509	0.594392	1	1
Il1f5	0	0	0	0.249661	0.0161052	0	0.0922071	0	0	0.0350371	0.0654296	0.0681576	1.70509	64.513	1	0.00750314
Hcrtr2	0.00687229	0	0	0.0335701	0	0.00703103	0.0198388	0	0.0224324	0.0452334	0.0112615	0.0175976	1.70509	5.11916	1	0.947584
Tecrl	0.0558569	0.0533259	0.0119909	0.120055	0	0	0.0322493	0	0.0486222	0.0857878	0.0457658	0	1.70509	0.955856	1	1
Grid1	0.0150247	0.0358598	0.0725708	0.0587148	0.0606267	0.0614871	0.0216865	0.0150197	0.00817395	0.0247233	0.0184655	0.0320609	1.70509	1.15537	1	1
Ttn	0.00414522	0.0028267	0.000635604	0.0176416	0.000597366	0.00151463	0.010254	0.000887956	0.0064429	0.0211076	0.0072779	0.00909662	1.70488	2.4679	1	0.0943343
Kcnn4	0.685509	0.822415	1.42261	1.63451	0.816632	0.784894	0.413637	0.384427	0.447281	0.502009	0.781822	0.95607	1.70474	1.0595	1	1
Ano7	0.026214	0.0909008	0.0492411	0.0192072	0.0528903	0.0871679	0.0441445	0.05711	0.096694	0.139273	0.0936189	0.128664	1.70209	1.12004	1	1
Rpph1	3.73325	6.74288	4.54861	14.1948	4.37675	4.198	3.65709	8.57352	5.9371	13.4128	15.7074	11.1959	1.70026	1.38772	1	1
Fmr1nb	0	0.246804	0.177582	0.0932473	0.192574	0	0	0.0954135	0.103883	0.0523657	0.225095	0.122203	1.69988	0.357168	1	0.680744
Abcb9	0.0541673	0.0461722	0.0166116	0.12852	0.0390307	0.0554185	0.00744614	0.0154712	0.0168393	0.0169777	0.0063402	0.0462346	1.69988	1.84602	1	1
Agpat9	0.0271879	0.032445	0.0291823	0.00885393	0.0457112	0.0278159	0.0261618	0.217431	0.216939	0.338024	0.19306	0.309418	1.69662	0.786193	1	1
Inca1	0.476936	0.380753	0.446246	0.324742	0.258856	0.425144	0.13335	0.24938	0.331783	0.467336	0.484406	0.331205	1.69431	0.79359	1	1
4833427G06Rik	0.170397	0.0508362	0.137172	0.166473	0.0859466	0.0435832	0.0409915	0.0425849	0.0927265	0	0.0349032	0.109082	1.6922	0.871349	1	1
Rnase12	0	0	0	0.0699359	0	0	0.206649	0	0.077927	0.235701	0	0.305505	1.6922	0.892909	1	1
Ptprn	0	0.104121	0.0780418	0.0497236	0.0513428	0.0892653	0	0.0290736	0	0.0239283	0	0.0310301	1.6922	0.972447	1	1
Pdzd3	0	0.0146281	0.0131571	0.0598782	0.0123656	0.0125411	0.035386	0.0122538	0	0.0403425	0	0.0523139	1.6922	1.95169	1	1
Mir7115	0	0	0	0	0	0	0	0	0	0	0	0	1.6922	3.9925	1	0.746406
Vwc2	0.0430685	0.0428302	0	0.091166	0	0.00734388	0.0138144	0	0.0156204	0.0236231	0.0117626	0.0183806	1.6922	1.1026	1	1
Duox2	0.00278322	0	0.00298739	0.0271913	0.0224613	0	0.00803455	0.0111292	0.0121132	0.0122127	0.0205237	0.0142538	1.6922	49.5687	1	0.0509177
Mir6948	0	0	0	0	0	0	0	0	0	0	0	0	1.6922	1.08037	1	1
Gpx2-ps1	0.95474	0.747697	0.400303	1.85093	1.48983	0.625758	1.24887	1.1632	1.47733	1.34215	1.3445	1.19691	1.6922	2.48878	1	1
Mrgprf	0	0	0.014437	0	0.0135685	0.041283	0.0388281	0	0.0146355	0	0.055102	0.0344417	1.6922	3.00603	1	1
Lingo2	0.0216412	0	0.00774124	0.0211428	0.0800538	0.00737878	0.0211158	0	0	0.0136365	0.0118204	0.0123139	1.6922	2.12645	1	1
Fzd9	0.0890069	0.0758695	0.095536	0.347828	0.0641347	0.13009	0.220237	0.0762661	0.262877	0.278985	0.33338	0.314741	1.68836	1.95283	1	0.808222
Itgal	0.110975	0.195771	0.160503	0.164986	0.194695	0.0937926	0.0603578	0.062704	0.057748	0.121703	0.0830197	0.12767	1.68732	0.980081	1	1
Abhd1	0.779189	1.04575	0.658058	0.748756	0.424923	1.09882	0.463536	0.328349	0.357425	0.577609	0.605187	0.672864	1.68562	0.783561	1	1
5830418P13Rik	0.110489	0.0293008	0.0263543	0.119939	0	0.0628008	0.0472531	0.0368175	0.146941	0.148148	0.201174	0.0838297	1.68356	1.05315	1	1
Lingo1	0.219405	0.748085	0.731732	0.512915	0.466379	0.368778	0.173424	0.219332	0.196098	0.206305	0.276072	0.515004	1.6834	0.764139	1	1
Trpm3	0.255711	0.105647	0.084679	1.07874	0.705473	0.338519	0.0625904	0.0932878	0.186722	0.142527	0.162184	0.18184	1.68313	3.62461	1	2.63899e-06
Prokr2	0.218145	0.153526	0.126079	0.803304	0.197491	0.200294	0.183001	0.027958	0.286041	0.368158	0.293309	0.195747	1.68076	2.29717	1	0.0175395
Rap1gap2	0.0565633	0.162932	0.238663	0.163876	0.0905091	0.135695	0.0938424	0.10529	0.0763982	0.128376	0.143828	0.18646	1.68061	0.804151	1	1
Phex	0.0958629	0.119166	0.0771712	0.124874	0.141028	0.196154	0.0538096	0.0399295	0.0521512	0.083251	0.0916351	0.071596	1.67986	1.56567	1	0.773247
Tmc5	0.017805	0	0.019111	0.0198834	0	0	0.00856635	0	0.0193732	0.00976599	0.029247	0	1.67977	0.875273	1	1
Hist3h2bb-ps	0.422005	0.223824	0.402632	0.412286	0.0946024	0.095945	1.08288	0.468737	0.97	1.02944	1.34464	1.44081	1.67977	0.392186	1	1
Cdrt4	0	0	0	0.183248	0.141911	0	0.0902444	0.0468762	0	0.102912	0.0384204	0.120074	1.67977	27.1524	1	0.439602
Ovol3	0.0267224	0.0478342	0.0286826	0.026107	0.0269571	0	0	0.0267135	0.0145385	0.0586318	0.0109474	0.0114045	1.67977	0.362034	1	1
Kcnh7	0.0269533	0.0160825	0	0.00658314	0.0067975	0.00689397	0	0.0134721	0.0073317	0	0.0165629	0.011503	1.67977	0.455114	1	1
Pdxk-ps	0.0113336	0.013525	0.0243299	0.0110726	0	0.0115954	0	0.0226596	0.0123321	0	0.0185721	0.0386952	1.67977	0.73367	1	1
Gm10782	0.0950392	0	0.0408043	0.129991	0.0191748	0.0388938	0.036581	0	0.0206836	0	0.0778695	0.0162242	1.67977	0.871025	1	1
Areg	0	0	0	0	0	0	0.0234714	0.0487676	0	0	0.0799413	0.0416396	1.67977	1	1	1
Mir205	0	0	0	0	0	0	0	0	0	0	0	0	1.67977	1	1	1
Stpg2	0.0185349	0.0442375	0	0.009054	0	0.018963	0.0178353	0	0.0100837	0	0.0379659	0.00791023	1.67977	1.01223	1	1
BC051019	0.0139465	0	0.0149695	0.0272506	0	0.0142686	0	0.0139418	0.0303509	0.0153001	0.0228538	0.0238081	1.67977	1.27061	1	1
Rbmxl2	0.019128	0.0456533	0	0.0373751	0.0578881	0.0195699	0.0184062	0.0382433	0	0.0419709	0	0.0653072	1.67977	1.68315	1	1
Rag2	0.0151898	0	0	0.0667798	0	0	0.00730825	0	0.0165275	0.0333265	0.0124456	0	1.67977	3.60366	1	1
1810010D01Rik	0	0	0	0.0324716	0	0.0340048	0	0.0664519	0.0361713	0.109405	0.0272325	0.0283696	1.67977	8.47211	1	1
A430088P11Rik	0.00582925	0	0	0.0113928	0.0117638	0	0	0	0.0190338	0.0191932	0.0143354	0	1.67977	1.14606	1	1
Adam3	0	0	0.0103889	0.00945599	0.0097639	0	0	0	0.0210629	0.0212359	0.0237909	0	1.67977	1.27061	1	1
1700113H08Rik	0.0639003	0	0	0.0416191	0	0.0435842	0.0204962	0.021293	0.0231784	0.116844	0.017452	0	1.67977	1.14606	1	1
Tph1	0.0119663	0.00713961	0	0.0292279	0	0	0.0574882	0.00598078	0.0650303	0.0639916	0.00980445	0.0102138	1.67977	1.95169	1	1
Baiap3	0.0163569	0.045546	0.0117045	0.101208	0.0935033	0.044626	0.0262327	0.0163515	0.0177972	0.0179433	0.0357384	0.0744613	1.67553	3.4943	1	0.0176667
Slfn14	0.152228	0.0825739	0.0891243	0.74361	0.125644	0.176982	0.0266332	0.0622542	0.150576	0.136631	0.130396	0.135841	1.67512	2.95275	1	0.00130787
Trpm5	0.202803	0.0622331	0.0684137	0.537789	0.140287	0.053354	0.239755	0.0984715	0.353057	0.470372	0.413039	0.351152	1.67428	2.07023	1	0.128417
Slc18a1	0.17456	0.347187	0.249819	0.113693	0.0335414	0.0510262	0.0399932	0.0498575	0.0542667	0.036475	0.115781	0.0780454	1.67223	0.267517	1	0.000254307
Kcnn2	0.131578	0.298337	0.0988607	0.295659	0.491113	0.121155	0.063306	0.105227	0.0429515	0.173217	0.0754649	0.101078	1.67223	1.53763	1	1
Nupr1	0.173241	0.344564	0.0619829	0.789837	0.233016	0.118161	0.0555675	0.404093	0.502853	1.20409	0.141943	0.492899	1.67223	2.09361	1	1
Papss2	0.763299	0.349033	0.336904	4.02132	1.30253	0.613066	1.29051	0.506312	1.08666	2.01901	1.80505	1.30303	1.67204	3.74533	1	1.6386e-08
Fam83c	0.0908815	0.162681	0.109742	0.166478	0.160439	0.139471	0.098383	0.0908511	0.111249	0.236788	0.214081	0.145448	1.67145	1.34418	1	1
Adm	0.061832	1.64793	0.464574	0.120816	0.415834	0.379562	0.0396657	0.206038	0	0.0678369	0.270195	0.211108	1.66853	0.412149	1	0.0360279
Nol4	0.123139	0.0866518	0.0754228	0.135853	0.116455	0.0667593	0.115477	0.0872591	0.120791	0.151539	0.174552	0.175651	1.66772	0.987227	1	1
Bst2	1.12541	2.06618	1.20796	2.1567	1.13529	0.664273	0.87468	0.995222	0.895089	1.85238	1.06395	2.10592	1.6664	0.911204	1	1
Gdf5	0.608373	0.808198	0.357302	1.1663	0.347387	0.0822072	0.729005	0.252448	0.524581	1.48593	0.69597	0.558469	1.66557	0.868245	1	1
4833417C18Rik	0.174078	0.103869	0.210204	0.191328	0.285362	0.333937	0.230324	0.34804	0.307823	0.66845	0.320916	0.612913	1.66522	1.46715	1	1
Mir7079	0	0	0	0	0	0	0	0	0	0	0	0	1.66434	1.26394	1	1
Prox2	0.05866	0.19834	0.178395	0.353406	0.216976	0.140035	0.0752615	0.146601	0.138292	0.128703	0.224292	0.200277	1.66355	1.49352	1	1
Pcdhb8	0.374359	0.155684	0.127852	0.709309	0.341408	0.166356	0.136451	0.105844	0.141952	0.342238	0.120832	0.27112	1.66179	1.68671	1	0.672374
Tmem26	3.81065	1.56152	1.34552	8.39724	2.5745	2.30446	3.41213	1.27312	1.90734	4.97462	3.94472	2.83482	1.66098	1.83505	1	0.063018
Pacrg	0.864176	0.729437	0.610837	0.720722	0.65914	0.409722	0.243384	0.379267	0.711018	0.832481	0.846211	0.611684	1.66004	0.770142	1	1
Otor	0.921449	0.0407267	0	5.00127	0.103282	0.17458	0.689635	0.204698	0.371409	0.973595	1.14645	0.436947	1.66	4.08616	1	7.88682e-06
Il17b	0.498889	0	0.0535485	0.77984	0.0503271	0.255207	0.288037	0.199489	0.162901	0.43797	0.327008	0.29808	1.65956	1.59193	1	1
Gm6525	2.73847	1.35132	1.77353	0.632163	3.20546	2.61258	4.16949	1.62867	1.28299	2.76459	2.35735	1.12433	1.65956	1.07694	1	1
Mir7666	0	0	0	0	0	0	0	0	0	0	0	0	1.65956	0.705943	1	1
Ptpro	0.0561829	0.036491	0.013393	0.08535	0.0755722	0.0191583	0.0240262	0.0249602	0.0339598	0.0821703	0.0204577	0.0372978	1.65956	1.28034	1	1
Zfp651	1.21263	2.23643	1.63542	3.67334	1.9064	1.40579	1.83743	1.43262	1.70492	2.79864	2.95485	2.76571	1.65883	1.32793	1	1
Arpp21	0.23429	0.0918301	0.0249585	1.01259	0.0422809	0.0319106	0.36569	0.0961196	0.138975	0.599032	0.387858	0.180758	1.65836	2.81153	1	0.00445055
Nfatc2	0.204204	0.562698	0.246884	0.328435	0.268381	0.135773	0.460827	0.224615	0.298275	0.650831	0.351753	0.735863	1.65703	0.712018	1	0.972144
Tmprss11f	0	0	0	0.0174251	0.0479801	0.0243305	0.0114418	0	0	0.0130439	0.00487122	0.00507462	1.65622	57.0408	1	0.0201826
Il10	0.110086	0.0262744	0	0.0430203	0	0	0.0211863	0	0.0239589	0.072467	0	0.0187928	1.65622	0.315836	1	1
Myoz3	0.0094817	0.0181041	0.00814178	0.00741067	0	0.00776057	0.0145982	0	0	0	0.018645	0.0064745	1.65622	0.465084	1	1
Clcnka	0.0549536	0.0393765	0.0826391	0.0322088	0.0332861	0.0337585	0	0.0109951	0.0119677	0.012066	0.00901173	0.018776	1.65622	0.49559	1	1
Tnfsf13	0.272863	0.122854	6.28e-17	5.3e-05	0.596952	1.3e-14	4.59e-07	0.297822	0.194107	4.22e-08	0.0710248	0.435234	1.65622	0.542095	1	1
Slc28a1	0.0091691	0.0218841	0	0.00895794	0.00924963	0	0	0.00916603	0.00997672	0.0100587	0	0.0156526	1.65622	0.608969	1	1
Lhx4	0	0	0.0631924	0.0287589	0.0148477	0.0150584	0	0.029427	0	0	0.0361782	0.012563	1.65622	0.707991	1	1
Tnr	0.0139923	0	0.00500624	0	0	0.0143155	0	0.00932509	0	0	0.015286	0	1.65622	0.875273	1	1
Mslnl	0	0	0.0214558	0.00976455	0.0100825	0	0	0.00999138	0.0108751	0	0.00818908	0	1.65622	0.877514	1	1
Skint8	0	0	0	0	0	0.0115573	0	0.0451705	0	0	0.046278	0	1.65622	1	1	1
Dpp10	0.0328248	0.0130573	0.0176163	0.0374137	0.0331131	0.00559717	0.00526433	0	0.0059525	0.0060014	0.0089649	0.00466961	1.65622	1.1026	1	1
C1ql4	0	0.283086	0	0.0927018	0.0957204	0.0485394	0	0.0948553	0	0.0520618	0	0.121487	1.65622	1.11231	1	1
Cd300lf	0	0.0522656	0.0470097	0.0998552	0.036816	0.0298683	0.0280921	0	0	0.0240172	0	0.0249185	1.65622	1.23233	1	1
Rtp3	0.0107639	0.0578033	0.0693208	0.042064	0.0434337	0.0825939	0.0103577	0	0	0.0236167	0.00881928	0.0183751	1.65622	1.33443	1	1
Psmb11	0	0.0285902	0.0064288	0.0175545	0.00604204	0.00612779	0	0.0119749	0	0	0.0147222	0.0102246	1.65622	1.37158	1	1
Frs3os	0.0313023	0.0391181	0.105568	0.12812	0.0330677	0.067081	0.0630904	0	0	0.107915	0	0	1.65622	1.37158	1	1
Galr2	0	0.0499871	0	0	0.0845111	0.0142851	0	0.0139579	0.015193	0.0306355	0.0114401	0.0119178	1.65622	1.95169	1	1
Gp49a	0.183309	0.0437498	0.0262333	0.238716	0.036983	0	0.0705557	0.0244323	0	0.093854	0	0.0938779	1.65622	2.04829	1	1
Spata20	0.0101584	0.0484903	0.0109035	0.0297733	0.112723	0.020786	0	0.010155	0.0110532	0	0.0332926	0	1.65622	2.26573	1	1
Epx	0	0	0	0	0.00982679	0	0.0093736	0	0.0105993	0.0106864	0.0159628	0.00831466	1.65622	4.73606	1	1
4930558K02Rik	0	0	0	0.0611554	0	0	0.0288877	0.0312843	0	0.0658771	0	0	1.65622	8.47211	1	1
Oxct2a	0.0227132	0	0	0.103554	0	0.0232378	0	0.00756852	0.0494298	0	0.0496262	0.0387737	1.65622	23.4163	1	0.636445
Rnf138rt1	0.0245155	0	0.0263139	0.0479019	0.0494617	0	0	0	0.053356	0.0268972	0.0200866	0.0418506	1.65622	1.65945	1	1
Il1bos	0.162805	0.072857	0.043687	0.278348	0.123176	0.208207	0.0979132	0.142407	0.0221451	0.200943	0.133393	0.121593	1.65406	1.72483	1	1
D030047H15Rik	0.124674	0.0371954	0.0223033	0.0507513	0.0628847	0	0.00999743	0.0519303	0.0791333	0.0227952	0.0595879	0.0798121	1.65406	0.668319	1	1
Smoc2	2.8668	1.05604	0.524392	9.51003	1.7761	0.9148	6.03168	1.75083	4.55359	9.35895	6.80497	5.42895	1.65295	2.43682	1	0.000593312
Gucy1a3	0.174121	0.162335	0.221936	0.361486	0.186628	0.239379	0.146606	0.0489551	0.0592038	0.173101	0.12706	0.143977	1.652	1.30586	1	1
Pax9	0.214678	0.219589	0.0329179	1.32831	0.103125	0.156883	0.796791	0.194167	0.456053	1.13268	0.820839	0.689326	1.65051	3.58729	1	7.49652e-05
Ptger3	0.280585	0.223226	0.21512	0.195802	0.0673927	0.109359	0.0257139	0.173637	0.116308	0.117264	0.0766316	0.273708	1.65048	0.512824	1	0.439602
Actc1	2.659	0.683448	0.482994	37.5278	0.268236	2.08217	11.5336	0.817881	2.64863	17.84	6.80403	3.50915	1.64956	9.38185	1	8.7483e-25
Adamts8	0.0141298	0.0421549	0.00758315	0.0276088	0.0427617	0.0361405	0.0339914	0.0282502	0.0153741	0.0310008	0.0636742	0.0482421	1.64765	1.60984	1	1
Mylip	7.85365	8.74811	7.2509	14.5962	9.21522	8.26544	7.91792	6.80538	7.69179	14.4963	12.6589	11.6474	1.64724	1.25917	1	1
Dio2	0.0129444	0.0205964	0.00926262	0.0548006	0.0261162	0.0750459	0.0373676	0.0474469	0.00938935	0.0662653	0.0565646	0.0441949	1.64679	3.4099	1	0.101245
Abcg4	0.644035	0.810794	1.16986	1.10629	0.656831	0.655291	0.374561	0.389122	0.392728	0.698743	0.719042	0.71282	1.64634	0.875362	1	1
Nkiras1	1.18723	1.12025	1.08465	1.25699	1.09182	1.1977	1.0574	0.822501	0.847156	1.67189	1.46138	1.51768	1.64529	0.9866	1	1
Col6a1	0.995114	1.83109	1.64696	4.45956	2.84965	2.24639	1.60623	1.12314	1.70445	3.19744	2.44601	2.03304	1.64479	2.0184	1	0.0124783
Fam131c	0.0579337	0.092181	0.0414556	0.150932	0.0779233	0	0.130077	0.0772191	0.126083	0.360169	0.158225	0.197798	1.64276	0.948037	1	1
Ddx4	0.128222	0.153016	0.226102	0.205811	0.157065	0.562216	0.123384	0.07547	0.112951	0.22105	0.225123	0.109445	1.63972	1.53934	1	0.888243
B230112J18Rik	0.0623603	0	0	0.243697	0.062908	0.127601	0.300034	0.436376	0	0.684384	0.459849	0.425822	1.63834	4.77019	1	0.58151
Tnfrsf11a	0.0301525	0.101951	0.0539405	0.0245484	0.0709737	0.0462734	0.058029	0.0452136	0.0437431	0.104743	0.0741154	0.0772102	1.63765	0.842831	1	1
Myh7b	0.0490074	0.233934	0.179725	0.0837878	0.271908	0.0919222	0.0157193	0.0326606	0.0399914	0.0447999	0.0368076	0.0906324	1.63765	1.00157	1	1
Chrm4	0.132277	0.315708	0.466506	0.461538	0.305003	0.560663	0.0454589	0.0850068	0.154209	0.10365	0.185794	0.169358	1.63765	1.40946	1	1
Fmo1	0.491024	0.272543	0.159339	1.65111	0.218869	0.338805	0.318658	0.194061	0.33548	0.551199	0.486521	0.409368	1.63672	2.10795	1	0.0608205
Tcp11	0.251164	0.693528	0.421623	0.400404	0.25337	0.264721	0.210983	0.109949	0.205165	0.209286	0.319893	0.281459	1.63474	0.651864	1	0.932312
Hfe	0.159717	0.285899	0.360009	0.951834	0.660589	0.424855	0.537911	0.510922	0.504002	0.788496	1.08616	0.777061	1.63463	2.17312	1	0.0747917
Itga8	2.98181	1.72998	2.06847	4.50752	3.65163	3.70346	2.28874	1.94382	2.2597	4.12325	3.85494	2.98229	1.63299	1.62441	1	0.23624
2310034G01Rik	0.416461	0.646084	0.625814	0.40687	0.420118	0.553904	1.12208	0.666114	0.815861	1.23384	1.67199	1.45743	1.6322	0.822224	1	1
Acta2	2.03264	0.4599	0.124462	15.4268	0.399088	0.556534	5.60851	1.12167	5.08021	10.3112	6.72874	3.63876	1.63203	5.91658	1	5.41062e-16
Chodl	0.0520818	0	0.0335414	0.0508824	0	0	0.0701627	0.0104129	0.0226679	0.102844	0.0426728	0.0355637	1.6311	0.555429	1	1
4930590J08Rik	0.0151802	0.00905774	0.00814689	0.0296613	0.00765678	0	0.0146073	0.00758758	0	0.0333056	0.00621889	0.0194357	1.6311	1.50919	1	1
Adamts15	0.600599	1.171	1.03962	1.47105	1.17761	1.20298	0.577933	0.629995	0.492408	0.876912	0.911416	1.09388	1.63073	1.3055	1	1
Slc7a3	0.279542	0.373626	0.324052	0.426043	0.214318	0.30888	0.118357	0.346517	0.194668	0.368002	0.329818	0.381767	1.63056	0.918133	1	1
Islr2	0.237097	0.0785933	0.0212055	0.817144	0.17274	0.0269508	0.324677	0.135896	0.222146	0.456241	0.407071	0.344088	1.62867	2.73491	1	0.00484402
Trim14	0.0645907	0.11562	0.0779948	0.14987	0.138461	0.0578223	0.0699221	0.0645691	0.00878491	0.115142	0.059537	0.0826973	1.62802	1.28479	1	1
Ggt7	0.191243	0.588571	0.399739	0.835856	0.497536	0.607576	0.261509	0.271675	0.48189	0.507933	0.626771	0.472524	1.62801	1.42278	1	1
Fgfr4	0.238762	0.40283	0.256276	0.97327	0.282386	0.294817	0.221828	0.0823041	0.36729	0.469657	0.344034	0.484893	1.62696	1.58123	1	0.654896
Gm715	0.16904	0.374633	0.2592	0.778549	0.535934	0.469421	0.302083	0.265545	0.262786	0.423911	0.455075	0.474077	1.62618	2.04435	1	0.30107
Mst1	0.0349166	0.152783	0.162404	0.147821	0.0704465	0.130985	0.0783972	0.104715	0.0633213	0.140451	0.12397	0.178819	1.62264	0.976701	1	1
Fxyd2	1.37475	1.64057	0.737795	2.14894	0.762751	0.841997	0.727574	0.274855	0.149649	0.150878	0.73215	0.586708	1.62197	0.951708	1	1
Ncf1	0.298279	0.620023	0.382096	0.479378	0.388221	0.505877	0.324027	0.240443	0.429208	0.717715	0.449331	0.525598	1.62055	0.980069	1	1
Cd37	0.0729452	0.188908	0.104398	0.14254	0.215588	0.0248696	0.0467914	0	0.129201	0.152768	0.0199166	0.186805	1.62013	0.992162	1	1
Sptssb	0.203592	0.467207	0.319389	0	0.0631883	0.272388	0.0150627	0.125243	0	0.0687187	0.102816	0.0607891	1.62013	0.346834	1	0.0433656
Oit1	0.0231771	0.138293	0	0.0905732	0	0	0.0223024	0.069508	0.100885	0.228856	0.11394	0.0395657	1.62013	0.362034	1	1
Scn3b	0.0184135	0.0073224	0.0461208	0.0359818	0.0247679	0.0690841	0.03544	0.0061339	0.0133556	0.0538708	0.0251465	0.0209567	1.62013	1.50919	1	1
Sult1a1	0	0	0.0223318	0	0	0.0425724	0.100102	0	0.0905609	0.0913048	0.0852344	0.0710347	1.62013	12.2082	1	1
Hpse	0.328241	0.39171	0.415556	0.978491	0.560364	0.464986	0.429237	0.243995	0.540305	0.840198	0.634426	0.567526	1.61708	1.66538	1	0.404149
Kif1a	0.171848	0.359771	0.207106	0.677453	0.285877	0.175807	0.249485	0.22603	0.344429	0.588685	0.340889	0.494084	1.61656	1.52143	1	0.673933
Rab19	0.30409	0.181445	0.0233141	0.360749	0.153381	0.155557	0.188109	0.0217135	0.118181	0.214473	0.142373	0.185398	1.61517	1.14445	1	1
A830052D11Rik	0.131077	0.281559	0.0562768	0.15367	0.132228	0.214567	0.277486	0.235859	0.31381	0.57525	0.494024	0.358019	1.61464	1.033	1	1
Igsf1	0.263521	0.284919	0.188759	0.187906	0.148408	0.208042	0.149762	0.19792	0.163621	0.215283	0.347279	0.300145	1.61371	0.93383	1	1
Tnfaip8l2	0.185112	0.347137	0.198691	0.310027	0.106707	0.162332	0.203572	0.18505	0.230221	0.348168	0.303339	0.383721	1.61319	0.766039	1	1
Adcy2	0.471377	0.576946	0.376223	1.38747	0.420649	0.290596	0.575706	0.241651	0.335347	0.749127	0.673406	0.53646	1.61108	1.39301	1	1
G0s2	2.549	1.90685	1.51091	5.9098	1.68867	1.75156	2.26975	1.25506	1.61479	2.9639	3.52239	2.20818	1.61031	1.4518	1	0.97379
Lst1	1.85201	1.38132	0.86969	3.61871	0.583835	0.947393	3.00731	0.809982	1.76469	3.68545	3.22453	2.86517	1.60827	1.08449	1	1
Krtcap3	2.98551	4.43278	2.49654	3.39158	2.41639	1.91793	3.30711	2.91511	3.17356	4.87562	5.43273	5.60032	1.60668	0.731317	1	0.985862
4930529M08Rik	0.0714831	0.0426525	0.0959084	0.0523776	0.0540831	0.0914178	0.0171963	0.0893239	0.0194461	0.137241	0.102496	0.0152536	1.60649	1.02532	1	1
Zap70	0.0212999	0.0761574	0.0228623	0.0463178	0.107436	0.0217919	0.0614885	0	0.0231782	0.0699215	0.052356	0.0362912	1.60649	1.43006	1	1
Gm6559	0.211541	0.213607	0.157195	0.0476929	0.295476	0.149834	0.0469748	0	0.0885333	0.142817	0.0133326	0.0694467	1.60649	0.792853	1	1
Foxd1	0.0429409	0.076866	0.0345681	0.073416	0.0433181	0.0219664	0.0309902	0.0214633	0.0350428	0.0117769	0.0791623	0.0458154	1.60649	0.809193	1	1
Slc27a2	0.0462219	0.0275797	0.0124031	0.0451575	0.011657	0	0.0444775	0.0115516	0.0377206	0	0.0189358	0.0986321	1.60649	0.632227	1	1
Gp1bb	0.488167	1.20001	0.268845	1.09996	0.395228	0.6586	0.427016	0.248896	0.457208	0.527894	0.570736	0.512543	1.60575	1.02578	1	1
Rtn4r	0.580614	1.03932	0.529725	2.33988	0.336785	0.386117	1.10344	0.493357	1.38992	1.92684	1.77206	1.35047	1.60321	1.33535	1	1
Nos2	0.12153	0.274793	0.164773	0.224965	0.264553	0.163602	0.0553944	0.0895187	0.146151	0.0631507	0.13626	0.229303	1.60313	1.19428	1	1
Camk2b	0.139979	0.146104	0.069161	0.151089	0.0650003	0.0659228	0.0620026	0.0128778	0.0560854	0.0706843	0.079193	0.0604985	1.60197	0.768903	1	1
Nlrp5-ps	0.240945	0.245255	0.185575	0.475722	0.464977	0.216125	0.211226	0.206271	0.464393	0.466123	0.297604	0.82904	1.60187	1.61793	1	0.773715
Mrvi1	0.0756159	0.195515	0.0811627	0.0984996	0.156799	0.10315	0.0808469	0.0797901	0.0639899	0.0783405	0.0550711	0.225899	1.60145	0.957184	1	1
Adad1	0.164513	0.278125	0.161866	0.375023	0.221277	0.504939	0.19788	0.109639	0.0745874	0.34592	0.224654	0.187227	1.60088	1.73191	1	0.636445
Atp1a3	0.0427884	0.0680838	0.0688912	0.0627049	0.0215817	0.0145917	0.048036	0.0285158	0.0232779	0.0234699	0.0467446	0.0913064	1.5987	0.533081	1	1
Gm7173	0.009218	0.0330012	0	0.0180114	0.0371958	0.0471546	0.0443506	0.0184298	0.0401197	0.121348	0.0377634	0.0629444	1.5987	1.35235	1	1
Slc14a2	1.13812	0.438538	0.170789	0.672413	0.74388	0.532689	0.764774	0.412258	0.825438	1.41479	1.01058	0.743866	1.59792	1.19002	1	1
1700012D14Rik	0.344018	0.615806	0.369253	0.504143	0.289199	0.938572	0.827587	0.515854	0.624097	1.32137	0.610714	1.12561	1.59754	0.998242	1	1
Bfsp2	0.479325	0.23304	0.247715	0.520318	0.107452	0.199791	0.256242	0.159721	0.231813	0.233717	0.421821	0.348517	1.59556	0.818759	1	1
Parp10	0.0470742	0.084266	0.0977636	0.0459901	0.0712325	0.128435	0.0452997	0.0392149	0.0768312	0.120498	0.0514269	0.100455	1.59552	1.02284	1	1
Prr18	0.13509	0.265525	0.196176	0.201851	0.176358	0.227642	0.0611718	0.039718	0.0605233	0.052303	0.0911519	0.109715	1.59552	0.96734	1	1
Gdf7	0	0	0.0217885	0.0396639	0.102389	0.290757	0	0.0202927	0	0.0222708	0.0166322	0	1.59441	17.0935	1	0.00193512
Htr4	0	0	0	0	0	0	0	0.00543579	0	0.00596499	0.00445525	0	1.59441	0.188534	1	1
Nutm1	0	0	0.00737012	0	0.00692674	0	0	0.00686414	0	0.00753247	0.00562595	0	1.59441	0.892909	1	1
Slc24a4	0.0128367	0	0	0.0250821	0	0	0.0123522	0	0	0	0.0105176	0	1.59441	1.59728	1	1
Gm12216	0.0512102	0	0	0	0.10332	0	0	0.0255965	0	0.0280928	0.0209793	0	1.59441	2.04829	1	1
Phkg1	0	0	0	0	0.0340126	0	0	0.0112351	0	0.0123294	0.00920843	0	1.59441	2.30166	1	1
Plet1os	0.0265316	0.126647	0.0569556	0	0	0	0	0	0.0288723	0.0291095	0.0217384	0	1.59441	0.512206	1	1
1700015F17Rik	0.0481038	0	0	0.0469959	0	0	0	0	0	0	0.0394133	0	1.59441	0.892909	1	1
4930453L07Rik	0.0196404	0.0468761	0.0210811	0.0191881	0.217942	0.0803763	0	0	0	0.0215476	0	0.0167641	1.59441	5.18225	1	0.0897856
Mir7078	0	0	0	0	0	0	0	0	0	0	0	0	1.59441	0.104078	1	1
Ankrd53	0	0	0	0	0	0	0	0.0158098	0	0	0.0259159	0	1.59441	0.104078	1	1
E230025N22Rik	0	0	0	0	0	0	0	0.0133715	0	0	0	0.0114171	1.59441	0.188534	1	1
4933403O08Rik	0.0368576	0.0219922	0.0197806	0	0	0.0188545	0	0.0184226	0	0	0	0.0314599	1.59441	0.25999	1	1
Sfrp5	0.0142924	0.102336	0	0.0139633	0.014418	0	0	0.0142877	0	0	0	0.0243987	1.59441	0.272166	1	1
Adra1a	0.0067077	0	0.0144002	0	0	0.0112017	0	0.00670546	0	0	0	0.0114514	1.59441	0.340424	1	1
Slc6a7	0	0.0184159	0.0331279	0	0.031135	0	0	0.00771339	0	0	0	0.00658599	1.59441	0.594392	1	1
Celf3	0.0432083	0.0817986	0.0463951	0.0422297	0.0108837	0.0329745	0	0.0107853	0	0	0	0.018446	1.59441	0.59882	1	1
Ccdc152	0	0	0	0	0	0	0	0.0409277	0	0	0.033545	0	1.59441	1	1	1
Mir3474	0	0	0	0	0	0	0	0	0	0	0	0	1.59441	1	1	1
Gpr39	0	0	0.0313927	0	0.00983471	0.0299228	0	0.00974582	0	0	0	0.0166427	1.59441	1.14606	1	1
Abcc6	0	0.0303896	0.0109334	0.0199033	0.0154135	0.0521075	0	0.0050914	0	0.0111741	0	0	1.59441	1.71753	1	1
Trpc7	0	0	0.00829256	0	0.0155874	0.0237129	0	0.00772324	0	0.0169506	0	0	1.59441	3.71041	1	1
Itgax	0.00316885	0	0	0.00619174	0	0	0	0.0190067	0	0	0	0.0108191	1.59441	4.73606	1	1
Scgb1a1	0	0	0	0	0	0.0948423	0	0.09267	0	0.20352	0	0	1.59441	4.73606	1	1
Gm6880	0	0	0	0.22513	0	0	0	0	0	0.126444	0	0.0491726	1.59441	27.1524	1	0.439602
Gm4791	0.0594513	0	0.0319062	0	0	0	0.0286038	0	0	0.0652295	0	0	1.59441	0.0718793	1	1
Glrp1	0.0276539	0	0	0	0	0	0.0133051	0	0	0.0303379	0	0	1.59441	0.0718793	1	1
Mir6954	0	0	0	0	0	0	0	0	0	0	0	0	1.59441	0.104078	1	1
Zfp831	0	0	0.00270603	0	0	0	0.00242594	0	0	0	0.00413126	0	1.59441	0.188534	1	1
Adra2c	0	0	0.00868348	0	0	0	0.00778471	0	0	0.0177497	0	0	1.59441	0.188534	1	1
4933417G07Rik	0	0	0	0	0	0	0.0308799	0	0	0.0704213	0	0.041087	1.59441	0.188534	1	1
Fam71d	0.0157358	0	0.0675839	0	0	0	0.0151419	0	0	0	0	0.026869	1.59441	0.376198	1	1
Ccdc63	0.0262131	0.0277655	0	0	0.0264433	0	0.0126107	0	0	0	0.0107377	0	1.59441	0.465084	1	1
Tmem63c	0	0.00923739	0.00830847	0.00756239	0	0	0.00744852	0	0	0.00849155	0	0	1.59441	0.492921	1	1
Grik3	0	0.0167205	0.0210547	0.0136886	0	0.00573396	0.00269649	0	0	0	0	0.00478373	1.59441	0.515726	1	1
Gckr	0	0	0.0431192	0.0130824	0.0135084	0.0685004	0	0	0	0	0	0.0114297	1.59441	0.56164	1	1
Rgsl1	0	0	0.015131	0	0.0142207	0	0.00678243	0	0	0	0.00577508	0.00601622	1.59441	0.881763	1	1
Gm5779	0.0115222	0.0343752	0.0927553	0.028142	0.0464935	0.0707299	0.0609803	0.0287958	0.0313487	0	0.0802449	0.0295043	1.59441	1	1	1
1700009N14Rik	0	0	0	0	0	0	0.0220698	0	0	0.0503265	0	0	1.59441	1	1	1
Gys2	0	0	0	0	0	0	0	0	0	0	0	0.0168601	1.59441	1	1	1
Gm7788	0	0	0	0	0	0	0	0	0	0	0	0	1.59441	1.20568	1	1
Gm10494	0.0203766	0	0	0.0199073	0.0102778	0	0.0098038	0	0	0.0111768	0	0.00869625	1.59441	1.27061	1	1
Dnase1	0	0	0	0	0.0222308	0.0225463	0.0212056	0	0	0.0241777	0	0.0188099	1.59441	1.59728	1	1
E130006D01Rik	0	0.0631798	0	0.0434528	0	0.0455045	0	0	0	0	0	0.0903811	1.59441	1.59728	1	1
Fabp12	0.0104977	0	0	0.0205119	0	0	0.0101015	0	0	0	0	0.00896034	1.59441	1.59728	1	1
C920025E04Rik	0.118241	0.0984887	0.0817264	0.546462	0.108232	0.0855264	0.0590922	0.023154	0.0735854	0.0408921	0.0518279	0.0695352	1.59441	1.62351	1	1
Mir7036b	0	0	0	0	0	0	0	0	0	0	0	0	1.59441	1.65945	1	1
Slpi	0.180841	0.0431617	0	0.176676	0.0729717	0.0740072	0.0348032	0	0	0.0793708	0	0	1.59441	1.90074	1	1
Sbk2	0	0.0309823	0.0278667	0.126822	0	0	0.0249824	0	0	0.0569694	0	0	1.59441	2.04829	1	1
Gata5os	0	0	0	0	0	0	0.0158286	0	0	0	0	0.0280808	1.59441	4.73606	1	1
Ppp1r3a	0	0	0	0.00341966	0	0	0.00336817	0	0	0	0.00573584	0	1.59441	4.73606	1	1
Nlrp5	0.0074263	0.00442754	0.00797106	0.00725527	0.0412277	0.00379585	0.0214485	0.00370891	0.00403689	0.0162993	0.00303988	0.0443985	1.59441	8.47211	1	1
Erich5	0	0	0.0119743	0.010899	0	0.0114136	0.0107349	0	0	0	0	0.0190443	1.59441	8.47211	1	1
Il23r	0	0	0	0.0207277	0	0	0.0102078	0	0	0.023275	0	0	1.59441	8.47211	1	1
2700070H01Rik	0	0	0	0.030721	0	0	0.0151292	0	0	0	0	0.0268401	1.59441	8.47211	1	1
Sell	0	0	0	0.0353516	0	0	0.0116051	0	0	0	0.0197646	0	1.59441	12.2082	1	1
Gm9871	0	0	0	0.0873605	0	0.0365941	0	0	0	0	0.0293061	0	1.59441	27.1524	1	0.439602
Pin1rt1	0.248597	0.131851	0.22236	0.1889	0.111458	0.169559	0.106318	0.0690315	0.210413	0.030306	0.215001	0.0943068	1.59441	0.104078	1	1
Gm17751	0	0.0321364	0.0524425	0.0131539	0	0	0	0	0.0146504	0.0295429	0	0	1.59441	0.176557	1	1
4930555G01Rik	0.0217054	0.0310828	0.0186381	0.0445315	0.0306544	0.0532962	0.0513801	0.0390566	0.0850244	0.00952476	0.0800284	0.0815173	1.59441	0.188534	1	1
Sidt1	0	0.0142565	0.0256632	0.00583568	0.00602571	0	0	0	0.00649922	0	0	0.010197	1.59441	0.315836	1	1
Hsf4	0.0509668	0.0202546	0.0547054	0	0.0685642	0	0	0	0	0	0	0.0289939	1.59441	0.512206	1	1
Hsh2d	0	0.05673	0.0255126	0	0	0.0486361	0	0	0.0258655	0	0	0.0202881	1.59441	0.877514	1	1
LOC100862268	0	0.0185178	0	0	0.0156537	0.0158082	0	0	0.016885	0	0	0.0264928	1.59441	0.881763	1	1
Gm12830	0	0	0	0	0	0	0	0	0	0.0126346	0	0.00983035	1.59441	1	1	1
9430069I07Rik	0	0	0	0	0	0	0	0	0.07216	0	0.108627	0	1.59441	1	1	1
Atoh7	0	0	0	0	0	0	0	0	0.108412	0	0	0.169971	1.59441	1	1	1
Kcng3	0.0153682	0	0.00824779	0.00750715	0.0155032	0.00786161	0	0	0.00836085	0	0.0125918	0	1.59441	1.14606	1	1
Cd4	0.00837856	0	0	0.0081856	0	0.00857209	0	0	0.00911649	0	0.0137298	0	1.59441	1.59728	1	1
Gm6524	0.145985	0.0544414	0.00979335	0.0267418	0.138063	0.0186696	0.114136	0.027363	0.049642	0.150149	0.10466	0.0623029	1.59441	1.59728	1	1
Glod5	0.0520346	0	0	0.101672	0	0	0	0	0	0.114203	0	0	1.59441	1.59728	1	1
Mirlet7i	0	0	0	0	0	0	0	0	0	0	0	0	1.59441	1.65945	1	1
Hes2	0.0104569	0	0	0.0102161	0.0210974	0.0106984	0	0	0.011378	0	0.0171355	0	1.59441	3.00603	1	1
Ranbp3l	0	0	0.00115772	0.00632256	0	0.00110351	0	0	0.00704148	0	0.00530245	0.00552385	1.59441	4.73606	1	1
Klrd1	0	0	0	0.0717428	0	0	0	0	0.0399595	0	0.0601674	0	1.59441	8.47211	1	1
Myl1	0.713992	0.0473345	0.170303	15.4924	0	0.365242	6.39367	0.912017	1.36695	8.02262	3.12002	1.2892	1.59439	19.9575	1	3.8236e-19
St8sia3	0.027891	0.0427936	0.0342136	0.0194633	0.0120582	0.0122294	0.0076681	0.0159324	0.0043352	0.00437081	0.0032646	0.03741	1.58909	0.40362	1	0.531554
Pcdhb10	0.16995	0.0679694	0.0197208	0.109195	0.0463359	0.0751896	0.0265194	0.0232647	0.0199913	0.0201555	0.0263441	0.0627293	1.58909	0.803017	1	1
Cmya5	0	0.0148834	0.0156178	0.0101538	0.00629069	0.0148866	0.0120011	0.00207794	0	0.00456037	0.00681246	0.0124196	1.58909	0.927027	1	1
Nron	0.0140437	0.0167592	0	0.0205804	0	0	0.0135137	0.0070195	0.0305609	0.0462179	0.0230132	0.011987	1.58909	0.670178	1	1
Armc4	0.0221994	0.0176612	0.0317704	0.0361468	0.0597182	0.0151414	0.014241	0.0295892	0.00805146	0.0324704	0.0545665	0	1.58909	1.62351	1	1
AA413626	0.370201	0.147261	0.397357	0.241117	0.373452	0.126251	0.118743	0	0.134387	0.135491	0.404428	0.631972	1.58909	0.476751	1	1
Gm960	0.0117748	0.0421547	0	0.0115036	0.0237564	0	0	0.0353125	0.0128122	0.0258348	0.0289427	0.0402016	1.58909	0.63892	1	1
4933427E11Rik	0.0961146	0.0860245	0.0257913	0.539931	0.242397	0.0491674	0.184974	0	0.104592	0.36908	0.0984382	0.102549	1.58859	3.31588	1	0.127288
Nat1	0.31866	0.253517	0.296431	0.352831	0.235736	0.391225	0.265749	0.148658	0.184939	0.279687	0.452558	0.308259	1.58825	1.02572	1	1
Tfpi2	0.353377	0.17756	0.179668	0.672306	0.206383	0.22834	0.143175	0.167333	0.182146	0.387689	0.380968	0.28575	1.58821	1.3866	1	1
P2ry13	0.125104	0.0497647	0.0559505	0.152779	0.189304	0.202657	0.140446	0.0833748	0.170156	0.285923	0.230631	0.142377	1.58821	2.13683	1	0.423811
Pop1	5.85393	7.74005	5.9394	5.26097	6.96578	7.10462	5.40922	7.32859	6.25043	9.88858	10.3227	11.2781	1.58761	0.931343	1	1
Neil2	0.453607	0.456736	0.532527	0.415463	0.543389	0.609112	0.231884	0.510137	0.370185	0.544288	0.487802	0.798554	1.58462	0.944001	1	1
Adamts2	0.0934287	0.249299	0.137433	0.296584	0.158848	0.149745	0.116899	0.13602	0.0887652	0.171088	0.129783	0.254594	1.58436	1.29187	1	1
Tnc	0.435294	0.800139	0.173325	2.24981	0.297466	0.197534	0.577629	0.101768	0.435419	0.928053	0.67304	0.263678	1.58344	1.93632	1	0.0521739
Lingo3	0.0824057	0.205619	0.144737	0.0805079	0.00755722	0.0459868	0.0360435	0.0748892	0.0733605	0.0903994	0.110484	0.0959148	1.58237	0.303583	1	0.015233
Adrb2	0.0704089	0.140039	0.138552	0.504441	0.0236757	0.2041	0.0677516	0.0938471	0.127687	0.0386207	0.144222	0.260423	1.58237	1.94522	1	0.467421
Grin1	0.0266232	0.0873784	0.071399	0.156064	0.100724	0.0749118	0.0576461	0.0294853	0.0706018	0.0876252	0.103626	0.0738613	1.58237	1.69645	1	1
Prelp	0.0855532	0.153144	0.122439	0.0626872	0.0719205	0.0145882	0.0754641	0.0285082	0.0698155	0.117315	0.0759387	0.0973655	1.58237	0.399308	1	0.152379
Coch	0.159401	0.0253618	0.079843	0.249168	0.0964799	0.0434879	0.143159	0.127478	0.196569	0.373052	0.243794	0.172339	1.58205	1.31646	1	1
Pdzd2	0.447083	0.489799	0.367776	2.10875	0.948229	0.451786	0.837499	0.531191	1.14432	1.73862	1.20253	1.20269	1.58156	2.5422	1	0.000114964
Hs3st6	0.549386	0.826645	0.820432	2.28695	1.51805	1.0264	1.03432	0.501445	1.11771	1.20551	1.27212	1.59028	1.58152	2.04893	1	0.063018
Efcab12	0.23743	0.307978	0.288088	0.32273	0.354066	0.306283	0.178802	0.185753	0.056162	0.249143	0.143788	0.28196	1.5788	1.0745	1	1
Cend1	3.03715	3.68415	3.25994	3.14654	2.6093	2.79999	2.29627	2.30212	2.95984	3.29538	4.53938	4.05947	1.57794	0.813267	1	1
B3gat1	0.0375851	0.0807346	0.0968212	0.102815	0.0379152	0.130741	0.0217	0.0526015	0.016358	0.0412311	0.024636	0.0705779	1.57684	1.2001	1	1
Ramp1	0.0413486	0.0123296	0	0.109444	0	0.0383773	0.00994194	0.0413136	0.0674528	0.056674	0.0761878	0.0705505	1.57684	1.53748	1	1
Flt3l	0.432826	0.632073	0.431415	0.453452	0.49878	0.586616	0.0892086	0.123566	0.369927	0.169528	0.253194	0.517715	1.57591	1.03837	1	1
Smim22	1.48977	0.711193	1.3807	2.87039	2.30658	0.436165	1.29032	0.659696	0.858531	1.76321	1.57205	0.635828	1.57591	1.45265	1	1
Cps1	0.013556	0.0107848	0.0145504	0.0838772	0.00911667	0.0184921	0.0391331	0.0271028	0.0688308	0.163577	0.0666417	0.042426	1.57558	2.37568	1	0.849024
Pou3f1	0.112184	0.0308945	0.101888	0.455264	0.165402	0.0176578	0.240812	0.0603867	0.0845065	0.284002	0.240398	0.132584	1.57541	2.39915	1	0.112887
Chrng	0.21176	0.0842353	0	0.730987	0.042724	0	0.421121	0.0423378	0.10753	0.557553	0.219771	0.240998	1.57541	2.12303	1	0.414509
Plekhh3	0.622215	0.928159	0.68641	1.4184	1.30767	0.760369	0.864836	0.414671	0.573585	1.07127	1.05502	0.973671	1.57533	1.50048	1	0.704364
Col8a2	0.152554	0.133038	0.0755742	1.06621	0.242678	0.132065	0.355698	0.164233	0.153218	0.437684	0.298061	0.390637	1.5744	3.88674	1	1.25827e-06
4930581F22Rik	0.40788	0.315728	0.473297	0.323097	0.656115	0.654148	0.360663	0.462844	0.239899	0.580486	0.569031	0.498697	1.57377	1.21064	1	1
Gm12338	185.914	119.716	123.531	171.462	137.817	130.168	218.445	160.368	157.503	203.426	174.922	168.065	1.57331	0.799048	1	1
Trem2	0.191599	0.0979883	0.117519	0.490621	0.027608	0.0279998	0.289723	0.109447	0.312545	0.570601	0.246692	0.433933	1.57294	1.21196	1	1
Pik3ap1	0.100487	0.179875	0.0755006	0.117807	0.0810955	0.154212	0.00966944	0.140634	0.14214	0.154331	0.0905662	0.231581	1.57294	1.05179	1	1
Pcdhb4	0.136075	0.108532	0.0505346	0.36932	0.200403	0.280787	0.0674037	0.0840286	0.172423	0.279654	0.0762098	0.176427	1.57186	2.81524	1	0.00627805
Insm1	0.00859583	0.0410317	0.0322923	0.0335915	0.0173427	0.0175888	0.0413571	0.0257789	0.0841763	0.075438	0.0986008	0.0660329	1.5717	0.977194	1	1
Cacna1e	0.0426216	0.0138717	0.0166357	0.105993	0.0273611	0.0356777	0.0521984	0.0348606	0.0569125	0.0722563	0.0968281	0.0562233	1.57106	2.05544	1	0.248575
Lum	10.7385	1.02024	0.611763	36.7633	2.57425	1.35178	17.9241	2.61573	7.11791	21.5433	20.2078	5.5393	1.56972	2.91041	1	5.19362e-06
Acacb	0.306926	0.484875	0.464354	0.468348	0.374494	0.442612	0.210959	0.216237	0.241712	0.298208	0.332907	0.444113	1.56717	1.00026	1	1
Tubg2	2.4043	5.52687	3.9992	3.84712	3.70031	4.03665	2.4322	3.44346	4.25131	3.0773	3.9525	4.17674	1.56695	1.23769	1	1
Zfp534	9.88294	5.20451	6.27651	3.85386	5.20055	4.88416	0.152652	0.135356	0.192967	0.151868	0.251902	0.171726	1.5661	0.668854	1	0.921041
Gjc2	0.0122921	0.029358	0.0131937	0.144279	0.0124	0.0251694	0.0592033	0.0122879	0	0.0269886	0.0302413	0.0525151	1.5661	2.53286	1	1
Alox15	0.0548192	0.0915867	0.0235362	0	0.0663608	0.0224342	0	0	0.0715783	0.0360831	0.0179662	0.0561493	1.5661	0.504243	1	1
Dcn	1.76837	0.25473	0.24548	7.12156	0.494305	0.236018	2.59327	0.534552	0.879662	3.27339	2.47969	1.13171	1.56512	3.22478	1	4.16229e-06
Rab37	0.219309	0.232636	0.170008	0.464228	0.307271	0.411355	0.0937919	0.341034	0.172345	0.360888	0.249568	0.353585	1.56327	1.7666	1	0.494292
Cilp	0.0245285	0.0439069	0.00658194	0.0658998	0.0618597	0.0313688	0.0177021	0.0367804	0.0133442	0.0470882	0.0251215	0.0418727	1.563	2.21881	1	0.704364
Il27ra	0.0296172	0.0942505	0.127159	0.106095	0.0597546	0.0606026	0.047499	0.0493454	0	0.043321	0.0808885	0.0505596	1.563	0.869293	1	1
Tlr4	0.365719	0.206315	0.299763	0.331312	0.368931	0.38097	0.21115	0.16618	0.13023	0.255305	0.212478	0.357566	1.56193	1.09664	1	1
Atp8b5	0.0793913	0.0541385	0.115649	0.0443217	0.0457649	0.0812252	0.027284	0.0340135	0.0863819	0.0746498	0.0557559	0.072605	1.56078	0.551488	1	0.609903
Nr1h3	0.333752	0.41639	0.553636	0.518741	0.535632	0.279377	0.131382	0.151655	0.313643	0.382792	0.186447	0.359977	1.56018	0.99507	1	1
Ccdc60	0.132448	0.194533	0.153099	0.318517	0.0719445	0.312709	0.274506	0.101849	0.232801	0.324129	0.350603	0.295673	1.55983	1.45073	1	1
Slfn2	0.215897	0.178368	0.0713027	0.502974	0.0335066	0.0934508	0.343585	0.149417	0.198784	0.419054	0.340179	0.262243	1.5559	1.21978	1	1
Fdx1l	27.5297	33.0576	34.13	29.2787	32.706	33.6691	26.8624	32.2155	30.9969	30.7301	32.3632	33.7626	1.55555	0.942934	1	1
Gm13212	12.7915	6.77242	10.0924	7.41846	6.23148	7.42655	7.71449	6.13702	5.05823	7.05874	7.78725	5.37208	1.55327	0.663695	1	0.687578
Il1rl2	0.347061	0.447303	0.238413	0.556073	0.44814	0.284063	0.173661	0.194289	0.181269	0.365517	0.170617	0.343633	1.55227	1.36808	1	1
Hck	0.320917	0.260419	0.0964482	0.313526	0.349634	0.236398	0.148227	0.218151	0.12571	0.239402	0.210352	0.262963	1.5514	1.1567	1	1
Cnr2	0.0529917	0.221333	0.227516	0.110014	0.133643	0.203309	0.0191219	0.0728392	0.00720726	0.0290659	0.0542728	0.056539	1.55061	0.868471	1	1
Cyp2d22	0.425508	0.63186	0.294285	0.849893	0.462631	0.638452	0.436706	0.274125	0.308659	0.828912	0.489526	0.469426	1.54823	1.35168	1	1
Dnase2a	1.99395	1.36738	1.1937	5.26792	1.75082	1.20677	2.20515	1.22966	2.12693	3.38297	2.85787	2.59367	1.54692	1.70061	1	0.249823
Slc4a9	0.0353483	0.0210766	0.0189696	0.103358	0.0267324	0	0.0680308	0.0175387	0.0961461	0.0678625	0.0579265	0.127619	1.54662	3.07665	1	0.192855
Htra3	0.0572048	0.0793799	0.133034	0.149031	0.128629	0.11705	0.0550451	0.047654	0.149725	0.167344	0.109362	0.112984	1.54662	1.43173	1	1
Mir3061	0	0	0	0	0	0	0	0	0	0	0	0	1.54644	1.63451	1	1
Vwa3a	0.0166229	0.0264494	0.0535267	0.0487201	0.0223585	0.0396826	0.00533184	0.0276955	0.0180865	0.0303918	0.0317795	0.0236475	1.54644	1.45814	1	1
Lhx8	0	0	0.0146735	0.280473	0.055163	0.0279729	0.0263095	0.0273322	0.0743767	0.0899852	0.0672057	0.0583433	1.54644	19.2067	1	0.000806026
Mro	0.0243923	0.0291088	0.0130908	0.0953222	0	0.0374336	0	0.109729	0.0132707	0.0133797	0.0799424	0.0832804	1.54644	1.86927	1	1
Pkhd1l1	0.262596	0.184336	0.283931	0.530074	0.327232	0.314097	0.100331	0.137045	0.180669	0.211806	0.151875	0.311488	1.54325	1.43625	1	0.797191
AA414768	0.728229	0.256761	0.213177	0.533593	0.400704	0.524921	0.254816	0.347447	0.252133	0.363148	0.420379	0.565074	1.54307	1.10669	1	1
Pcdhb20	0.503162	0.241388	0.362309	0.701543	0.591753	0.349226	0.251818	0.248969	0.198081	0.49511	0.33561	0.3302	1.54269	1.4059	1	1
Ccr5	0.13349	0.0955809	0.124178	0.104332	0.0807973	0.081944	0.154142	0.0444817	0.135564	0.175729	0.196873	0.159517	1.54168	0.705655	1	1
Adamtsl2	1.02848	1.54133	0.795856	3.2948	1.79354	0.717808	2.18648	1.02017	2.5591	3.63841	2.74361	2.93983	1.54114	1.61456	1	0.367167
Emilin3	1.44055	1.80787	1.34116	3.96146	1.60586	1.10285	2.35781	1.90222	2.61627	4.19057	3.35138	3.40324	1.54026	1.37662	1	1
Usp44	0.265773	0.343683	0.323815	0.274411	0.321583	0.095789	0.230237	0.234681	0.249025	0.428064	0.426238	0.346298	1.5395	0.732183	1	1
Sycp2	0.158961	0.0632325	0.0521343	0.0733361	0.0178174	0.031623	0.063734	0.0308987	0.100891	0.169533	0.104918	0.0904543	1.5393	0.381024	1	0.0300974
Klhl40	0.0322916	0.0256904	0	0.42064	0.0217168	0.022025	0.134649	0.075322	0.128833	0.366058	0.132289	0.0643128	1.53897	7.67566	1	0.000444307
Gm14634	0.365866	0.158767	0.214202	0.324946	0.285198	0.119101	0.176029	0.132998	0.144769	0.200692	0.23164	0.326481	1.53897	0.815757	1	1
Jazf1	1.40661	0.988032	0.850452	2.94848	1.75125	1.48437	1.49059	1.29934	1.57894	3.18381	2.0351	1.9377	1.53845	1.74543	1	0.152379
Vmn2r57	0.0202912	0.0847514	0.059894	0.0396477	0.0179107	0.0311398	0.0227796	0.0329621	0.0993537	0.0779099	0.0207817	0.0894845	1.53784	0.927027	1	1
AF251705	0.0908678	0.0309823	0	0.164868	0.157141	0	0.249824	0.0259535	0.0847579	0.24212	0.191447	0.132961	1.53784	1.02532	1	1
Panx2	0.158547	0.189204	0.0729331	0.191776	0.106626	0.0463455	0.159828	0.0754733	0.106792	0.173927	0.24125	0.115996	1.53711	0.754459	1	1
Spaca1	0.75269	0.20006	0.658433	1.01809	0.614807	0.828999	0.577705	0.367432	0.63853	0.975012	0.43547	1.0732	1.53607	1.42645	1	1
2310015B20Rik	1.12772	0.244686	0.440161	7.41176	0.310261	0	2.76222	0.92237	0.66978	2.92622	2.51996	1.57511	1.53538	3.80332	1	0.00159078
Boll	0.410611	0	0.251842	0.229227	0.14793	0.0600091	0	0.117274	0	0.0321749	0.0480578	0.0500644	1.53432	0.637567	1	1
5730460C07Rik	0	0.00887395	0	0.0435891	0.0300057	0.0456472	0.0286219	0.0446017	0	0	0.0487416	0.0507769	1.53432	34.6245	1	0.30107
4931440F15Rik	0.145957	0.381311	0.254049	0.346854	0.386004	0.294621	0.216367	0.209003	0.197441	0.276957	0.31998	0.286202	1.53432	0.877514	1	1
Tnfsf14	0.014559	0.0694966	0.046881	0.0995661	0.0734345	0.0893719	0.0140096	0.0291083	0.0316841	0.0159722	0.0715728	0.0248538	1.53432	1.92617	1	1
Gm13490	0	0.0131135	0	0.032207	0.0221705	0.0337277	0.021148	0.0109851	0.0239136	0.02411	0.0270106	0.0281384	1.53432	3.21482	1	1
Apoa5	0.0572308	0.0409782	0.0245716	0.0447302	0	0	0.0220284	0.034327	0	0.0753413	0.0281349	0	1.53432	0.362034	1	1
Kcnv1	0.0394921	0.0134652	0.00605557	0.0110236	0.0113825	0.0288602	0	0.0169195	0.012277	0.0123778	0.01849	0.0144465	1.53432	0.786193	1	1
Gtf2a1l	0.0342734	0.0613508	0.0367875	0.167421	0.0345744	0.0701302	0.0494699	0.0342619	0	0.0376009	0.0140408	0.0585083	1.53432	1.54968	1	1
Gm8773	0	0.0816463	0.0489573	0.178244	0.023006	0.046665	0.0658351	0	0.0496341	0.0500419	0.1308	0	1.53432	1.56934	1	1
Scimp	0	0	0	0.0278767	0.0575689	0	0.027457	0.0285243	0.0931553	0.0313068	0.163653	0.0243551	1.53432	15.9442	1	1
Col9a3	1.59542	0.744058	0.46256	4.55959	0.675223	0.497187	2.65574	0.568294	1.67609	3.95306	2.64444	1.94092	1.53384	1.7506	1	0.187606
1810062G17Rik	0.171851	0.123048	0.295131	0.402943	0.138688	0.105492	0.33073	0.103076	0.149619	0.18856	0.33793	0.322704	1.533	0.869407	1	1
Mir483	0	0	0	0	0	0	0	0	0	0	0	0	1.533	0.836107	1	1
Krt6a	0.45618	0.313257	0.255374	1.23617	0.580191	0.480799	1.20053	0.619174	1.12004	1.29534	0.934416	0.847558	1.53278	1.81155	1	1
Ly6g5b	0.485076	0.85128	0.826928	0.278767	1.00746	0.437895	0.27457	0.456389	0.621035	0.813978	0.631232	0.706299	1.53264	0.880824	1	1
Mir6516	124.821	66.2027	74.4317	94.847	97.9355	28.3787	66.7278	27.7287	77.9358	15.7152	90.9073	142.055	1.53129	0.632264	1	0.850593
Cystm1	0.561243	0.520928	0.803217	0.792014	0.754896	0.319004	0.480054	0.311697	0.610927	0.82126	0.613132	0.585506	1.52991	0.896802	1	1
Catsper4	0.0185978	0.0569918	0.019962	0	0.018761	0.0380556	0.0894832	0.0185915	0.0202373	0.0408082	0.104347	0.0952493	1.5263	0.872948	1	1
Chgb	0.00957927	0.0685891	0.0719737	0.102945	0.0869706	0.0490027	0.036871	0.0191521	0.0312692	0.0420347	0.0235461	0.0735877	1.5263	1.54107	1	1
Slamf1	0.117036	0.081472	0.0732792	0.219153	0.0983867	0.139696	0.0469247	0.00974975	0.0318364	0.0320979	0.0639283	0.0416236	1.5263	1.50665	1	1
Gm5122	0.135368	0	0	0.0826566	0	0.0173119	0.0651296	0	0.0552376	0.167074	0.0138641	0.0722148	1.5263	0.871753	1	1
Ankrd1	0.0155309	0	0.0500104	0.0303464	0.062669	0.0158896	0.0747236	0.0621026	0	0.136308	0.0509002	0.0397692	1.5263	1.49056	1	1
Bai2	0.354433	0.646626	0.439265	1.68412	0.51152	0.41579	0.286188	0.191937	0.326369	0.35301	0.444536	0.527673	1.52569	1.68219	1	0.270017
Fam155a	0.0494663	0.0393541	0.0353966	0.24969	0.00831679	0.126522	0.190398	0.0164833	0.071764	0.208016	0.168874	0.0492591	1.52497	2.82186	1	0.119378
Lox	0.849998	0.547761	0.408213	2.31893	0.525889	0.385342	0.921535	0.566444	0.573377	1.31762	1.16505	0.822248	1.5248	1.72983	1	0.212473
Aplp1	2.39203	2.8942	1.93751	11.5116	3.39613	2.56059	3.56986	1.9152	3.12091	5.19969	4.44605	4.09291	1.52423	2.29609	1	0.00136675
Col20a1	0.0607668	0.065265	0.0326122	0.0831143	0.0980808	0.0248682	0.0526261	0.00607465	0.0595058	0.093325	0.0497887	0.0933617	1.52401	1.07083	1	1
Hhipl1	0.0100906	0.0120417	0.0433231	0.256313	0.0203584	0.030971	0.0194195	0.100872	0	0.0774875	0.066141	0.0689027	1.52313	3.31588	1	0.159649
Gpha2	0.127012	0.454713	0.272658	0.620434	0.576573	0.0649729	0.366655	0.190454	0.207385	1.04544	0.104066	0.271028	1.52313	1.43823	1	1
Tspan11	0.985549	0.938005	0.493228	3.62103	1.33577	0.912431	1.34399	0.574207	1.71047	2.348	1.55555	1.82178	1.52269	2.30039	1	0.00186396
Shroom1	0.299049	0.642954	0.341534	0.722131	0.558171	0.452164	0.389959	0.319859	0.415554	0.619011	0.673097	0.488079	1.52263	1.35427	1	1
C1qb	3.76834	3.41501	2.55459	6.8095	2.80106	2.69587	3.32622	2.57748	3.26836	6.12411	4.27151	3.91781	1.52216	1.17303	1	1
Nrg1	0.140384	0.0609197	0.0273968	0.124683	0.141617	0.078342	0.0982445	0.0510318	0.0138867	0.0560031	0.115023	0.119825	1.52144	1.48863	1	1
2900041M22Rik	0.106407	0.152378	0.114212	0.374243	0.107341	0.0435459	0.102391	0.106371	0.162106	0.256831	0.26155	0.145318	1.52038	1.25058	1	1
Rab20	0.469829	0.336405	0.453864	0.0918019	0.616142	0.288409	0.0904196	0.328771	0.460225	0.360893	0.654415	0.561434	1.51965	0.609886	1	1
Barx1	0.0629036	0.100089	0.180048	1.00376	0.190368	0.171618	0.302648	0.0838434	0.228168	0.414076	0.360776	0.12528	1.51913	3.48915	1	0.00574719
Wdfy4	0.0102164	0.0914384	0.0466045	0.0474101	0.0489539	0.062714	0.0196616	0.0204259	0.033347	0.0560348	0.0334827	0.045781	1.51873	1.04797	0.678337	1
Stac2	0.0425709	0.264172	0.191913	0.166362	0.180368	0.113241	0.1147	0.0680906	0.157489	0.0840614	0.13952	0.305226	1.51816	0.984945	1	1
1700102H20Rik	3.21251	1.61428	0.399384	1.69643	0.875835	0.634474	2.02893	1.98382	0.810441	2.81133	2.43895	1.69386	1.51796	0.64856	1	1
Glis3	0.130444	0.373599	0.259023	0.133812	0.36845	0.353661	0.0878646	0.163	0.0425792	0.150251	0.0961901	0.217114	1.51796	1.07068	1	1
Snord57	0	0	0	0	0	0	0	0	0	0	0	0	1.51763	0.598228	1	0.876619
Otud1	0.593989	0.572048	0.548078	1.09953	0.735866	0.650355	0.852343	0.39586	0.555603	1.18893	0.981896	0.756053	1.51761	1.3586	1	1
Mei4	0.339135	0.182119	0.236608	0.323041	0.188162	0.312272	0.195801	0.228839	0.156827	0.251124	0.347334	0.260522	1.51721	1.00769	1	1
Calr3	0.314254	0.730284	0.705723	0.468612	0.60804	0.575333	0.616433	0.231474	0.542828	0.775249	0.734152	0.621159	1.51432	0.942046	1	1
Wt1	0.260005	0.840759	0.900252	0.0573588	0.126914	0.892425	0.0242122	0.452761	0.00912597	0.0276028	0.0549762	0.637149	1.51383	0.538584	1	0.187963
Baiap2l2	0.259487	0.433526	0.38993	0.45632	0.301031	0.398221	0.21224	0.24643	0.197646	0.355838	0.414586	0.243634	1.51383	1.01429	1	1
Icam4	1.07156	1.07251	1.40988	2.70164	1.53428	1.13168	0.299358	0.621989	0.789988	1.06197	0.509791	1.26869	1.51369	1.45636	1	1
Col1a1	3.40519	9.15601	5.41308	8.21166	6.9463	4.65248	3.78996	3.00009	5.36407	6.98033	4.93991	7.01334	1.51339	1.08287	1	1
Gm1564	0.105206	0.0396469	0.0297166	0.15147	0.0391005	0.0566505	0.143861	0.0442824	0.060247	0.176151	0.127031	0.103977	1.51333	1.29972	1	1
Hbq1b	2.50461	1.01409	1.77622	5.54928	2.05286	1.67017	0.537965	0.558877	1.01006	1.12879	1.04438	1.03073	1.51251	1.75266	1	0.335567
Rab6b	0.042761	0.216874	0.218014	0.156661	0.177938	0.15312	0.205736	0.315256	0.622285	0.31663	0.50145	0.83947	1.51214	0.950833	1	1
Bet1l	7.71786	8.02939	6.12128	11.0202	7.80379	7.43598	8.11904	6.11467	6.73424	12.7107	10.6867	10.0733	1.51182	1.12944	1	1
Ccdc177	0.0404059	0.0619955	0.0495655	0.0451147	0.0873444	0.059056	0.0444354	0.0403923	0.0816469	0.0633212	0.0898596	0.0985386	1.51158	1.2275	1	1
Ralyl	0.0738153	0.0528524	0.0475375	0.403512	0.171971	0.0604161	0.124946	0.080096	0.101719	0.234398	0.175071	0.100809	1.51088	4.27105	1	0.00459118
Sv2c	0.0717844	0.107081	0.083471	0.0876641	0.0301729	0.104044	0.0402939	0.0538203	0.0260351	0.0393735	0.0245066	0.112332	1.5099	0.889824	1	1
Thbs4	0.201981	0.279601	0.147422	0.402551	0.252656	0.190114	0.147712	0.145377	0.158234	0.17726	0.218448	0.29653	1.50973	1.28278	1	1
Kctd8	0.460127	0.193799	0.145259	0.379016	0.282141	0.286145	0.243085	0.0541144	0.206152	0.326614	0.258726	0.215623	1.50973	1.08226	1	1
Tcp11l2	0.684098	0.59253	0.497415	1.09953	0.411837	0.383816	0.530871	0.308844	0.396194	0.774688	0.57859	0.649839	1.50925	1.04384	1	1
Rltpr	0.115877	0.490276	0.520122	0.380792	0.29755	0.140109	0.223007	0.315922	0.149009	0.369805	0.37114	0.512518	1.50756	0.690742	1	1
Wnt2b	0.136586	0.214469	0.169754	0.252835	0.130534	0.279482	0.0276698	0.201217	0.0547527	0.0394303	0.0765704	0.306798	1.50724	1.22999	1	1
Ltb	0.299735	0.195104	0.0292474	0.266211	0.0274879	0.083634	0.0786607	0.0817184	0.177917	0.298964	0.133955	0.116291	1.50603	0.726882	1	1
6030469F06Rik	0	0	0.0192243	0.122486	0	0.164917	0.068938	0.0358089	0.058468	0.0196494	0.161422	0.0152875	1.50603	12.8673	1	0.0261215
Adamtsl1	0.0697515	0.0567536	0.0408371	0.523478	0.0927526	0.107044	0.146442	0.0380335	0.127636	0.257369	0.132485	0.148841	1.50294	3.95225	1	1.88281e-06
1300002K09Rik	0.597992	0.331323	0.259799	1.0363	0.315985	0.291336	0.520621	0.377178	0.642907	0.93714	0.67661	0.735244	1.5029	1.32804	1	1
Btbd8	0.57425	0.249195	0.252153	0.357016	0.289646	0.453988	0.35164	0.600151	0.312456	0.515491	1.02656	0.490152	1.50237	0.964658	1	1
Dpyd	0.909546	0.914753	0.779784	1.20156	1.13105	1.35194	0.919255	0.606161	1.07055	1.72569	1.09206	1.26705	1.50212	1.30478	1	1
Neb	0.0152035	0.0129595	0.00233125	0.0880593	0.00985952	0.0133326	0.0647888	0.00542801	0.0295386	0.0953	0.0418194	0.0278078	1.50194	3.2446	1	0.00204503
Col16a1	0.406597	1.49609	0.878042	2.42832	1.41117	0.980546	0.861686	0.757276	0.847925	1.40181	1.09461	1.59892	1.50147	1.62303	1	0.300349
Fam124b	0.173163	0.261026	0.176083	0.124655	0.16549	0.21446	0.131548	0.100219	0.118999	0.219957	0.171749	0.163362	1.50136	0.826001	1	1
Serpinc1	0.198134	0.162556	0.106334	0.181473	0.374765	0.202711	0.0476642	0.123793	0.12127	0.190192	0.121755	0.105699	1.50134	1.80321	1	0.610704
Asb10	0.0229249	0	0	0.0671907	0	0	0.0110298	0	0.0748336	0.0754483	0.0281749	0.0489189	1.50127	2.43713	1	1
Tymp	0.151638	0.225194	0.290224	0.226515	0.281828	0.224184	0.0817341	0.211953	0.171798	0.284562	0.18076	0.110237	1.50127	0.870535	1	1
Mir1907	0	0	0	0	0	0	0	0	0	0	0	0	1.50127	2.10584	1	1
Slc13a4	0.0751702	0.17044	0.121027	0.102815	0.144078	0.11536	0.00723333	0.030058	0.016358	0.0329848	0.036954	0.0256647	1.50127	0.962568	1	1
Aqp3	0.917498	1.09491	1.7693	1.12426	1.03537	0.875051	0.463882	0.513005	0.507641	0.44357	0.853675	0.915867	1.50076	0.739973	1	1
Krt1	0.345674	0.103129	0.150731	0.685981	0.261533	0.187881	0.207893	0.118786	0.376126	0.414768	0.407136	0.26739	1.50047	1.7169	1	0.58179
Dmc1	0.22853	0.20324	0.301361	0.798845	1.03489	0.710141	0.688611	0.288144	0.666077	0.955647	0.822515	0.920289	1.49975	2.9747	1	0.000254307
Ppara	0.0483938	0.0825023	0.0853369	0.0911824	0.0976387	0.0530483	0.0399148	0.0380108	0.0413708	0.0720459	0.0764706	0.0383561	1.49967	1.04743	1	1
DQ267102	0	0	0	0	0	0	0	0	0	0	0	0	1.49833	0.834842	1	1
Nr0b1	0.137224	0.218343	0.180021	0.40219	0.276857	0.109195	0.0733582	0.106694	0.0995448	0.100363	0.174895	0.169184	1.49833	1.46145	1	1
Cntn1	0.0132805	0.0158484	0.0142547	0.16873	0.0804083	0.045303	0.0127793	0.0265572	0.0433602	0.0874382	0.032652	0.0226755	1.49833	6.70061	1	1.66244e-05
Gng4	0.0525837	0.135961	0.00940683	0.248301	0.0795683	0.0627647	0.134931	0	0.0286076	0.192284	0.0359033	0.0448829	1.49833	1.94212	1	0.758014
Tdrd1	0.284362	0.344706	0.255274	0.606145	0.281568	0.396715	0.631848	0.292932	0.520221	0.822359	0.885197	0.553842	1.49811	1.29412	1	1
Rgma	2.85011	7.845	5.45733	6.64636	5.78641	5.26775	4.19651	3.9516	3.86469	6.28458	5.46839	6.82139	1.49809	1.04517	1	1
Gm13446	0.21156	0.142013	0.0567697	0.335867	0.146725	0.189391	0.190852	0.0925264	0.172651	0.246598	0.303344	0.225722	1.49716	1.46145	1	1
Evi2a	0.568819	0.366672	0.183188	0.505084	0.17601	0.251896	0.57474	0.37913	0.401355	0.774482	0.608335	0.420645	1.49694	0.748268	1	1
Uty	0	0	0	0	0	5.80326	7.99944	0	0.00524354	7.71845	5.97027	0.00411347	1.49676	4783.15	1	6.75561e-71
Aipl1	0.213033	0.23304	0.15244	0.156095	0.196995	0.181628	0.239159	0.0354936	0.154542	0.155811	0.290911	0.227294	1.49474	0.841217	1	1
Apobec1	0.20547	0.230777	0.246489	0.401477	0.280431	0.222578	0.511735	0.21157	0.539206	0.893982	0.643692	0.515822	1.4943	1.33167	1	1
Muc2	0.0148291	0.0353929	0.035813	0.0144876	0.0299187	0.0265504	0.0285389	0.0111181	0.0121009	0.0162671	0.0273377	0.0316436	1.49374	0.79132	1	1
Hgd	0.119954	0.0613476	0.0551784	0.157499	0.0345717	0.0701275	0.139613	0.0171284	0.0701661	0.150401	0.132087	0.0731331	1.49374	1.21196	1	1
Nxpe2	0.520537	0.520701	0.788782	0.508549	0.586886	0.712691	0.0589284	0.19131	0.0832911	0.125963	0.144256	0.169881	1.49353	0.920944	1	1
Aldh1a2	1.14104	4.14118	4.52019	8.37798	0.367866	3.22539	3.78067	2.11669	3.18713	5.94914	3.64323	5.43198	1.4931	1.18461	0.0386889	1
Chsy3	0.118518	0.188579	0.148413	0.315201	0.232475	0.121255	0.126716	0.0987315	0.100298	0.108344	0.221186	0.174222	1.49235	1.44507	1	1
Sla	0.491406	0.347353	0.224656	0.355621	0.449993	0.372413	0.34151	0.272784	0.237639	0.489167	0.365487	0.442569	1.49157	1.04942	1	1
Pitx2	4.01889	6.48072	2.90418	7.96648	6.25499	4.92678	3.82925	2.78159	3.52184	4.343	4.59837	6.44935	1.48986	1.4389	1	0.773247
Mlph	0.0339453	0.0600883	0.0425079	0.208193	0.183583	0.0940588	0.114325	0.0678679	0.12927	0.198601	0.0695319	0.193161	1.48965	3.78695	1	0.000927393
Myo1h	0.0492261	0.0522173	0.0998033	0.0320616	0.132422	0.117514	0.0315789	0.0710805	0.0476093	0.0720005	0.0627401	0.0933712	1.4895	1.25927	1	1
Nrgn	0.980353	1.62193	1.2675	2.13323	2.44993	1.96041	0.257278	0.868658	0.945582	1.05113	1.18661	0.950889	1.48898	1.6004	1	0.451563
Gm7325	0.487744	0	0	3.76889	0	0	1.08383	0.0401672	0.569526	1.53851	0.787752	0.481099	1.488	5.54288	1	1.12285e-05
2900011O08Rik	1.52077	1.34432	0.882667	2.67435	1.50004	0.898965	1.2791	1.61598	1.21348	2.38511	2.07672	1.83651	1.48762	1.27885	1	1
Mir674	0	0	0	0	0	0	0	0	0	0	0	0	1.48753	0.892909	1	1
Plin5	0.0419317	0.0834027	0.0750157	0.136563	0.0140969	0.0285986	0	0.0139695	0.0456202	0.0446179	0.0229029	0.0238592	1.48753	0.809193	1	1
Kynu	0	0.0826182	0	0.0170747	0.0349455	0.0704619	0	0	0.0190148	0.0190022	0.042554	0.0295219	1.48753	1.56934	1	1
Mybpc2	0	0.00845072	0.0228027	0.0138367	0	0	0	0.00707908	0.0231152	0.00776836	0.0116042	0.0181332	1.48753	0.376198	1	1
Rxfp1	0	0	0	0.045681	0	0.0119595	0	0.0467422	0	0	0	0.069843	1.48753	19.6803	1	0.888243
Efcab6	0	0	0.0118733	0.0540708	0.011166	0	0.0319539	0.0110651	0	0.0242861	0.0165045	0.00944778	1.48753	3.9925	1	0.945548
Gbp11	0.0870752	0.0230916	0	0.0283566	0.02928	0	0	0.0193436	0.0105272	0.0106137	0.0396357	0.0165163	1.48753	0.373802	1	1
Olr1	0	0.017183	0.0154551	0	0.0145253	0	0.00692773	0.0143941	0.00783345	0	0.00589879	0.0368706	1.48753	0.465084	1	1
Omp	0.0514286	0.0920592	0.0690014	0.0502442	0.0778204	0.0263083	0.0123719	0.0257057	0.01399	0.0141049	0.0105344	0.0548712	1.48753	0.699083	1	1
Rpl31-ps12	243.564	169.455	164.9	252.827	166.868	188.138	291.724	213.023	204.62	281.751	255.074	212.317	1.48753	0.752247	1	1
Hes5	0.0226988	0.135439	0.0974553	0.044352	0.0915925	0.0928923	0.0218421	0	0.0247007	0	0.0743921	0.0581237	1.48753	0.871025	1	1
Arhgap33os	0	0.0236592	0.02128	0.0193691	0	0	0.00953872	0.00990952	0.0215721	0	0.016244	0.0423056	1.48753	1.49056	1	1
Treml4	0.0320097	0.0381991	0.0515459	0.234658	0.0484449	0	0.0462107	0	0.0174063	0.0175493	0.0393473	0.0273219	1.48753	2.19249	1	1
Fabp7	0.130791	0.0520269	0.046795	0.29815	0.0439798	0.089208	0.0419516	0.0435824	0	0	0.107162	0.0372123	1.48753	2.20106	1	1
Pld5	0	0.0257516	0.0169745	0.0386267	0.0217686	0.0485408	0.00760841	0.047429	0.0344153	0.0433727	0.0388735	0.0539958	1.48588	2.36696	1	1
4921525O09Rik	0.13421	0.0282637	0.0169477	0.0617032	0.0159281	0.0242312	0.106355	0.00789207	0.02577	0.0952662	0.0582161	0.0673855	1.4855	0.475262	1	0.860956
Slc2a4	4.93198	6.2169	4.46941	9.70008	7.3836	6.04941	4.10476	3.69081	3.72527	5.78607	5.49663	6.80819	1.48546	1.38688	1	0.92007
Slc1a2	0.0327836	0.0401389	0.0312888	0.0460049	0.0294064	0.0772485	0.0229154	0.0313789	0.013672	0.0270573	0.0146978	0.0445283	1.48532	1.10034	1	1
Rnu11	231.071	55.1502	214.952	30.0999	217.56	110.324	118.587	215.594	52.0472	69.9663	340.787	131.487	1.48532	0.742139	1	1
1700028E10Rik	0.280754	0.416751	0.178499	0.204033	0.260271	0.0665128	0.100093	0.0935037	0.127331	0.199698	0.176177	0.179274	1.48532	0.826667	1	1
Ttll9	0.162205	0.106994	0.129108	0.0605713	0.0357392	0.0923384	0.0681819	0.126271	0.196493	0.336232	0.0507984	0.138411	1.48523	0.696437	1	1
Gm4262	0.149785	0.146248	0.321546	0.146336	0.274729	0.320422	0.196544	0.122511	0.311151	0.224077	0.301234	0.313813	1.48517	1.14245	1	1
P2ry6	0.297158	0.388389	0.486028	0.304139	0.256943	0.289544	0.177012	0.155602	0.323344	0.341524	0.382601	0.289874	1.48512	0.72812	1	1
Evx2	0.614337	0.118246	0.148897	2.8267	0.379836	0.0811003	0.896263	0.29716	1.18605	1.82631	1.29897	0.896502	1.48412	3.35466	1	0.000112551
Itga2b	0.41952	1.08174	0.643277	0.805079	0.891752	0.72046	0.309974	0.426868	0.521675	0.451997	0.521732	0.882416	1.48356	1.11047	1	1
Myh15	0.0867997	0.0753333	0.14822	0.551205	0.103482	0.0605487	0.189827	0.0828265	0.0643918	0.268339	0.197192	0.084191	1.48255	2.31828	1	0.0166969
Pip5kl1	0.229355	0.547407	0.348754	0.54151	0.404897	0.234653	0.349441	0.401237	0.665536	0.629066	0.72036	0.783067	1.48194	1.20818	1	1
Col1a2	27.9329	49.9073	31.8867	71.5333	57.3949	42.2201	37.5113	24.7626	40.5158	56.6805	49.0426	54.0152	1.48097	1.51972	1	0.443751
Ssmem1	0.791709	0.365897	0.466669	0.698854	0.721611	0.418258	0.267158	0.561915	0.302118	0.632636	0.732188	0.414372	1.48036	1.03887	1	1
Snord95	0	0	0	0	0	0	0	0	0	0	0	0	1.47966	0.686563	1	1
4930539J05Rik	0.91775	0.696949	0.358208	0.407552	1.68329	1.10967	1.44509	0.583827	0.544994	1.19052	1.57226	0.498494	1.47966	1.35071	1	1
Bin2	0.27326	0.921224	0.659935	0.507236	0.909676	0.894629	0.433862	0.464386	0.505476	0.62954	0.45898	1.04959	1.479	1.17821	1	1
Sema6b	0.185129	0.75279	0.38535	0.65648	0.463432	0.399859	0.237523	0.198778	0.305879	0.488915	0.29412	0.392119	1.47842	1.08736	1	1
4732416N19Rik	0.281344	0	0.301982	0.687161	0.283815	0.431764	0.338407	0.210937	0.612538	1.00355	0.63392	0.360213	1.47732	1.67907	1	1
[truncated: 21,956 more rows]
